# Supplementary material for: DGKα and ζ Deficiency Causes Regulatory T-Cell Dysregulation, Destabilization, and Conversion to Pathogenic T-Follicular Helper Cells to Trigger IgG1-Predominant Autoimmunity
Source: bioRxiv. 2025 May 19:2024.11.26.625360. Originally published 2024 Dec 1. Preprint. [Version 2] doi: 10.1101/2024.11.26.625360 (PMC11623591; doi:10.1101/2024.11.26.625360)
Supplement: Supplement 14 [file media-14.xlsx]

## Sheet: dko.rna-seq
Supplemental Table 1. Differentially expressed genes between WT and azDKO Tregs.
GeneID	gene_symbol	TrD1	TrD2	TrD3	TrD4	TrW1	TrW2	TrW3	TrW4	logFC	P.Value
ENSMUSG00000024907	Gal	18.46	14.77	14.9	18.49	0.33	0.42	0.35	0.3	5.53448	9.26296e-10
ENSMUSG00000093880	Tmem181c-ps	0.35	0.3	0.56	0.49	0	0	0	0	5.40022	1.4079e-08
ENSMUSG00000005672	Kit	1.86	1.83	1.69	1.76	0.32	0.25	0.33	0.34	2.49647	6.23095e-08
ENSMUSG00000042671	Rgs8	0.37	0.32	0.33	0.31	0.06	0.07	0.06	0.05	2.29503	1.01063e-07
ENSMUSG00000047881	Rell1	7.02	7.26	6.61	7.8	1.62	2	1.66	1.68	2.03967	1.06481e-07
ENSMUSG00000019874	Fabp7	0.95	0.34	0.74	0.56	0	0	0	0	5.94399	1.21213e-07
ENSMUSG00000100334	C230024C17Rik	0.64	0.63	0.7	0.91	0.05	0.07	0.07	0.08	3.2352	1.95655e-07
ENSMUSG00000094117	Igkv3-12	0.39	0.95	0.68	0.36	0	0	0	0	5.80622	1.99842e-07
ENSMUSG00000033295	Ptprf	4.61	3.89	3.51	4.23	0.88	1.07	1.02	0.98	2.02499	2.73643e-07
ENSMUSG00000058260	Serpina9	4.07	4.31	4.85	4.46	1.14	0.8	0.94	0.98	2.19293	3.00099e-07
ENSMUSG00000021338	Carmil1	0.56	0.59	0.48	0.6	0.18	0.17	0.16	0.17	1.6525	3.41818e-07
ENSMUSG00000038132	Rbm24	1.57	1.47	1.77	1.84	0.48	0.43	0.41	0.49	1.85251	3.69983e-07
ENSMUSG00000026018	Ica1l	1.44	1.62	1.9	2.04	0.33	0.37	0.3	0.28	2.40949	4.44409e-07
ENSMUSG00000110730	Gm19385	0.13	0.09	0.06	0.09	0	0	0	0	3.31464	4.56002e-07
ENSMUSG00000058656	Samd12	0.01	0.01	0.01	0.01	0	0	0	0	1	4.93209e-07
ENSMUSG00000101819	H2al1b	0.56	0.21	0.64	0.52	0	0	0	0	5.51065	5.0503e-07
ENSMUSG00000052609	Plekhg3	9.66	10.99	10.52	11.21	2.01	2.86	2.23	1.97	2.23324	5.21422e-07
ENSMUSG00000030325	Klrb1c	5.31	4.37	5.02	7.55	0.43	0.62	0.46	0.38	3.52251	5.22942e-07
ENSMUSG00000015709	Arnt2	11.04	12.58	14.06	13.39	3.37	3.87	3.07	3.05	1.93234	5.35955e-07
ENSMUSG00000028749	Pla2g2f	0.35	0.58	0.18	0.29	0	0	0	0	5.05185	6.59509e-07
ENSMUSG00000020614	Fam20a	5.48	5.21	5.06	4.65	1.79	1.81	2.04	2.03	1.40676	6.9417e-07
ENSMUSG00000095130	Ighv1-39	0.2	0.29	0.2	0.55	0	0	0	0	4.87472	7.76089e-07
ENSMUSG00000076655	Ighv4-1	1.09	0.33	1.35	0.85	0	0	0	0	6.34564	8.10999e-07
ENSMUSG00000023067	Cdkn1a	17.71	16.27	20.48	17.11	1.76	2.75	2.25	1.44	3.1565	8.93445e-07
ENSMUSG00000020890	Gucy2e	1.46	1.12	1.12	1.67	0.2	0.26	0.24	0.21	2.49546	9.01581e-07
ENSMUSG00000040413	Timd2	0.86	0.68	0.57	0.74	0.03	0.01	0.04	0.02	4.43284	9.27317e-07
ENSMUSG00000081111	Gm5913	0.69	0.68	0.53	0.66	5.28	11.34	9.05	10.26	-3.7411	9.51353e-07
ENSMUSG00000020303	Stc2	3.62	4.22	5.45	4.19	0.38	0.61	0.36	0.32	3.38547	9.60585e-07
ENSMUSG00000083236	Gm7222	0.04	0.08	0.08	0.07	0	0	0	0	2.91544	1.04492e-06
ENSMUSG00000032012	Nectin1	3.05	2.82	3.05	3.11	1.25	1.28	1.11	1.34	1.26804	1.06037e-06
ENSMUSG00000023367	Tmem176a	10.89	11.94	12.4	9.7	3.07	3.66	3.68	3.78	1.65839	1.20833e-06
ENSMUSG00000013419	Zfp651	3.95	4.26	3.65	4.42	0.57	0.96	0.8	0.78	2.3932	1.22106e-06
ENSMUSG00000041729	Coro2b	10.73	9.33	9.67	9.41	1.61	2.36	2.32	2.45	2.1748	1.22226e-06
ENSMUSG00000004044	Cavin1	3.88	2.3	3.79	3.01	0.32	0.45	0.43	0.45	2.92817	1.29914e-06
ENSMUSG00000045291	E330021D16Rik	4.43	5.05	4.36	4.7	1.35	1.07	0.99	1.41	1.94813	1.41008e-06
ENSMUSG00000039286	Fndc3b	0.65	0.66	0.6	0.74	0.23	0.24	0.27	0.22	1.42758	1.41295e-06
ENSMUSG00000074994	Qser1	1.45	1.19	1.24	1.06	3.81	3.57	3.42	3.7	-1.55365	1.43309e-06
ENSMUSG00000038540	Tmc3	1.56	1.25	1.56	1.65	0.19	0.19	0.2	0.32	2.71525	1.44616e-06
ENSMUSG00000022324	Matn2	9.29	9.31	10.59	12.57	2.47	2.79	2.77	3.21	1.88468	1.48789e-06
ENSMUSG00000026009	Icos	140.43	152.44	143.22	167.72	63.62	65.75	63.64	56.14	1.27603	1.83631e-06
ENSMUSG00000026394	Atp6v1g3	2.87	2.88	2.43	3.19	0.62	0.43	0.42	0.64	2.42804	1.85749e-06
ENSMUSG00000079388	2610042L04Rik	3.14	3.82	2.88	3.8	0.75	0.77	1.03	0.81	2.00942	1.8717e-06
ENSMUSG00000006369	Fbln1	0.63	0.57	0.7	0.53	0.19	0.13	0.15	0.15	1.90833	1.94417e-06
ENSMUSG00000032053	Pou2af1	24.87	21.47	24.25	28.54	2.9	4.52	2.99	2.18	3.01533	1.99677e-06
ENSMUSG00000105993	Tex13c2	2.4	2.05	2.75	3.6	0.47	0.43	0.47	0.35	2.60112	2.02112e-06
ENSMUSG00000061576	Dpp6	0.61	0.29	0.28	0.4	0	0.01	0.01	0.01	4.51915	2.07011e-06
ENSMUSG00000108660	Gm21284	0.92	0.8	1.09	1.25	0.15	0.18	0.2	0.22	2.36846	2.08802e-06
ENSMUSG00000021200	Asb2	59.88	60.9	64.55	56.98	16.22	23.43	19.38	18.42	1.65633	2.10819e-06
ENSMUSG00000000869	Il4	4.58	5.77	5.48	7.37	1.27	1.03	1	0.83	2.47361	2.12903e-06
ENSMUSG00000031765	Mt1	1.78	2.3	2.14	1.98	0.63	0.66	0.53	0.48	1.82117	2.14833e-06
ENSMUSG00000024187	Fam234a	13.55	14.18	14.43	14.14	6.26	7.31	6.4	5.98	1.11991	2.47653e-06
ENSMUSG00000030577	Cd22	25.46	25.59	26.93	26.88	2.29	4.06	4.82	3.2	2.91705	2.59995e-06
ENSMUSG00000042680	Garem1	0.21	0.23	0.14	0.18	0.01	0	0.01	0.01	3.5498	2.82498e-06
ENSMUSG00000014547	Wdfy2	10.97	11.75	11.76	12.53	6.22	6.36	6.37	6.05	0.908683	3.3535e-06
ENSMUSG00000063177	Klk1b27	4.72	6.14	4.41	3.68	1.1	1.25	1.16	1.19	1.97914	3.37594e-06
ENSMUSG00000026883	Dab2ip	4.52	4.06	3.83	4.42	0.95	1.48	1.23	1.2	1.7978	3.50781e-06
ENSMUSG00000040907	Atp1a3	20.29	18.47	18.32	21.9	2.23	4.2	2.26	2.03	2.93809	3.64657e-06
ENSMUSG00000003949	Hlf	2.99	3.31	2.76	2.72	1.42	1.26	1.26	1.24	1.17683	3.64953e-06
ENSMUSG00000082935	Gm7658	1.45	2.46	2.49	2.19	0.31	0.26	0.22	0.16	3.12986	3.78466e-06
ENSMUSG00000029095	Ablim2	5.14	4.57	3.41	4.66	0.9	0.84	1.23	1.04	2.13678	3.80128e-06
ENSMUSG00000020865	Abcc3	5.75	5.46	7.64	5.44	1.77	2.04	1.97	1.66	1.69162	4.16483e-06
ENSMUSG00000032194	Kank2	0.21	0.21	0.26	0.18	0.07	0.06	0.06	0.05	1.6805	4.21447e-06
ENSMUSG00000033577	Myo6	0.83	0.74	0.85	0.68	2.13	2.35	2.03	1.8	-1.41011	4.55389e-06
ENSMUSG00000006800	Sulf2	0.52	0.69	0.72	0.57	0.21	0.2	0.16	0.18	1.67947	4.79485e-06
ENSMUSG00000032356	Rasgrf1	1.06	0.85	0.74	1.45	0.05	0.1	0.08	0.04	3.76253	4.82395e-06
ENSMUSG00000046186	Cd109	0.67	0.45	0.5	0.69	0.05	0.08	0.06	0.03	3.21262	5.27848e-06
ENSMUSG00000042804	Gpr153	0.98	1.04	0.84	1.11	0.19	0.28	0.3	0.22	1.97567	5.3445e-06
ENSMUSG00000005917	Otx1	0.08	0.08	0.05	0.15	0	0	0	0	3.2312	5.4554e-06
ENSMUSG00000051236	Msrb3	1.68	1.84	1.61	1.99	0.32	0.36	0.17	0.28	2.65855	5.72308e-06
ENSMUSG00000028718	Stil	1.91	1.83	1.94	2.51	0.67	0.82	0.7	0.66	1.5037	6.06152e-06
ENSMUSG00000034271	Jdp2	5.81	6.69	6.18	5.77	1.85	1.78	2.25	1.38	1.76488	6.15687e-06
ENSMUSG00000036492	Rnf39	0.66	0.9	0.69	0.78	0.21	0.18	0.12	0.15	2.14979	6.1715e-06
ENSMUSG00000027075	Slc43a1	6.16	6.94	8.09	6.26	2.28	1.77	2.17	2.53	1.64807	6.21385e-06
ENSMUSG00000022723	Crybg3	5.94	6.52	5.54	6.15	2.56	3.05	2.42	2.78	1.15972	6.2685e-06
ENSMUSG00000020399	Havcr2	5.46	5.18	4.47	7.74	1.02	0.89	1.38	1.12	2.35073	6.56218e-06
ENSMUSG00000015932	Dstn	10.29	10.52	10.65	11.42	4.73	5.83	5.39	4.92	1.04112	6.90675e-06
ENSMUSG00000031342	Gpm6b	17.98	18.35	17.24	19.88	7.54	8.49	6.66	6.08	1.36051	7.2642e-06
ENSMUSG00000025330	Padi4	3.62	3.14	2.18	3.15	0.31	0.55	0.3	0.24	3.11905	7.31068e-06
ENSMUSG00000032033	Barx2	0.92	1.01	0.68	0.99	0.14	0.23	0.13	0.13	2.46435	7.39817e-06
ENSMUSG00000021477	Ctsl	1.44	1.46	1.69	1.61	0.68	0.82	0.74	0.76	1.03741	8.31038e-06
ENSMUSG00000042759	Apobr	5.04	4.98	4.93	4.69	2.06	2.61	2.31	2	1.13299	8.35913e-06
ENSMUSG00000038936	Sccpdh	6.59	5.43	6.07	7.81	1.95	2.17	1.44	1.72	1.82883	8.49234e-06
ENSMUSG00000027533	Fabp5	3.29	3.69	3.65	3.49	1.42	1.62	1.82	1.74	1.09728	8.62309e-06
ENSMUSG00000028565	Nfia	3.43	3.42	4.35	4.37	1.56	1.16	1.2	1.35	1.555	8.6251e-06
ENSMUSG00000028602	Tnfrsf8	17.88	18.62	18.58	19.2	7.12	9.03	9.04	7.16	1.20769	8.8563e-06
ENSMUSG00000046668	Cxxc5	14.2	10.79	13.57	14.11	2.58	4.34	3.19	2.71	2.05731	8.89876e-06
ENSMUSG00000047013	Fbxo41	0.67	0.72	0.75	0.68	0.17	0.16	0.27	0.17	1.84977	8.94115e-06
ENSMUSG00000035105	Egln3	9.63	12.39	13.31	10.71	4.04	4.87	3.96	4.28	1.41603	8.94469e-06
ENSMUSG00000037852	Cpe	8.06	7.56	6.03	6.31	3	2.81	2.86	2.55	1.30617	8.97404e-06
ENSMUSG00000020268	Lyrm7	0.57	0.54	0.7	0.8	2.2	2.92	3.5	3.61	-2.20222	8.97787e-06
ENSMUSG00000031387	Renbp	4.76	4.95	5.02	5.04	1.75	2.49	1.89	1.92	1.30477	8.9868e-06
ENSMUSG00000047880	Cxcr5	70.5	67.83	61.2	68.27	27.18	33.47	28.49	24.35	1.24584	9.01732e-06
ENSMUSG00000059430	Actg2	52.71	46.71	38.77	49.22	7.33	11.42	13.35	9.58	2.19326	9.12709e-06
ENSMUSG00000055435	Maf	85.92	85.71	90.67	93.62	49.9	46.81	40.89	42	0.990315	9.29322e-06
ENSMUSG00000026872	Zeb2	0.49	0.46	0.58	0.59	0.09	0.16	0.13	0.14	1.96609	9.47418e-06
ENSMUSG00000008136	Fhl2	1.35	1.66	1.55	1.65	0.66	0.72	0.63	0.54	1.27358	9.68725e-06
ENSMUSG00000019889	Ptprk	0.07	0.06	0.09	0.09	0	0.01	0	0	2.8628	9.83088e-06
ENSMUSG00000045838	A430105I19Rik	0.25	0.27	0.22	0.19	0.03	0.02	0.05	0.02	2.6496	1.00914e-05
ENSMUSG00000045733	Sprn	0.49	0.58	0.33	0.43	0.03	0.02	0.06	0.05	3.27403	1.02307e-05
ENSMUSG00000022500	Litaf	10.2	9.46	9.94	10.91	3.6	4.84	3.97	3.35	1.37191	1.03101e-05
ENSMUSG00000048058	Ldlrad3	0.6	0.48	0.52	0.62	0.12	0.15	0.08	0.14	2.11835	1.03135e-05
ENSMUSG00000035299	Mid1	0.34	0.38	0.42	0.25	1.44	1.38	1.49	2.12	-2.18025	1.04822e-05
ENSMUSG00000087380	2210408F21Rik	1.04	1.21	1.32	1.27	0.29	0.42	0.3	0.23	1.95699	1.08912e-05
ENSMUSG00000041842	Fhdc1	5.61	5.47	5.83	7.24	1.81	2.43	2.35	2.25	1.44569	1.10083e-05
ENSMUSG00000003812	Dnase2a	9.7	9.28	9.4	9.47	3.71	5.04	4.59	4.22	1.11509	1.1663e-05
ENSMUSG00000015312	Gadd45b	45.48	46.86	38.7	43.85	14.48	17.65	17.19	11.95	1.52591	1.18332e-05
ENSMUSG00000073643	Wdfy1	6.28	5.71	8.42	7.86	2.56	2.06	2.45	2.36	1.56651	1.18992e-05
ENSMUSG00000022257	Laptm4b	8.29	8.09	8.35	10.31	3.2	4.18	3.48	3.3	1.30558	1.19944e-05
ENSMUSG00000052759	Gpr25	1.38	1.08	1.5	0.98	0.29	0.38	0.35	0.39	1.76769	1.21968e-05
ENSMUSG00000025314	Ptprj	14.47	13.63	12.83	14.77	6.55	7.89	7.3	7.38	0.935729	1.22854e-05
ENSMUSG00000076431	Sox4	4.49	3.28	3.91	3.82	1.61	1.85	1.7	1.73	1.15796	1.24273e-05
ENSMUSG00000019194	Scn1b	3.14	3.82	2.66	2.67	0.89	0.64	0.97	0.9	1.84262	1.24357e-05
ENSMUSG00000048521	Cxcr6	14.78	16.78	15.45	19.43	7	6.6	7.69	5.9	1.28636	1.30495e-05
ENSMUSG00000069662	Marcks	8.39	6.77	7.01	7.31	2.46	1.62	1.55	2.38	1.90176	1.32048e-05
ENSMUSG00000030162	Olr1	0.46	0.29	0.35	0.49	0.01	0.04	0.02	0.04	3.51161	1.32924e-05
ENSMUSG00000000753	Serpinf1	5.31	4.81	5.57	4.77	1.09	1.42	0.65	0.98	2.34454	1.34547e-05
ENSMUSG00000040711	Sh3pxd2b	0.5	0.64	0.54	0.53	0.2	0.18	0.15	0.12	1.72259	1.35003e-05
ENSMUSG00000058297	Spock2	58.69	54.05	52.26	58.47	20.74	29.19	23.16	22.99	1.22722	1.38891e-05
ENSMUSG00000051354	Samd3	0.69	0.78	1.36	1	0.2	0.2	0.21	0.21	2.12145	1.39599e-05
ENSMUSG00000070476	Fam217b	0.89	0.7	0.71	0.63	0.26	0.24	0.17	0.19	1.73023	1.40162e-05
ENSMUSG00000107008	Gm2762	0.55	0.56	0.34	0.44	0	0.02	0.03	0.01	4.4191	1.40759e-05
ENSMUSG00000021703	Serinc5	24.61	22.24	23.48	25.81	12.97	14.42	13.37	12.64	0.847399	1.41447e-05
ENSMUSG00000032021	Crtam	0.63	0.7	0.85	0.88	0.28	0.32	0.3	0.32	1.28769	1.52575e-05
ENSMUSG00000029641	Rasl11a	3.84	3.92	5.02	4.08	1.18	1.58	1	0.94	1.85543	1.53904e-05
ENSMUSG00000108602	Klk1b10-ps	0.09	0.13	0.13	0.04	0	0	0	0	3.31464	1.54322e-05
ENSMUSG00000050335	Lgals3	10.2	11.69	13.7	11.16	3.03	4.02	2.73	2.16	1.99308	1.61347e-05
ENSMUSG00000062515	Fabp4	0.29	0.2	0.47	0.21	0.03	0.01	0.01	0.02	3.43966	1.64349e-05
ENSMUSG00000032561	Acpp	3.11	3.44	3.86	3.4	1.97	1.84	1.77	1.78	0.901346	1.66237e-05
ENSMUSG00000031877	Ces2g	1.06	1.19	1.48	0.77	0.01	0.04	0.07	0.01	4.95775	1.6843e-05
ENSMUSG00000063415	Cyp26b1	0.67	0.61	0.62	0.47	1.82	1.42	1.96	2.06	-1.5968	1.68953e-05
ENSMUSG00000107254	Gm43769	0.66	0.71	0.65	0.66	1.44	1.17	1.43	1.57	-1.04744	1.69543e-05
ENSMUSG00000034708	Grn	34.13	33.51	33.72	30.06	17.22	20.16	17.63	17.7	0.854573	1.73458e-05
ENSMUSG00000042377	Fam83g	2.77	2.76	2.31	2.57	0.59	1.05	0.68	0.7	1.8022	1.7806e-05
ENSMUSG00000106219	5830416I19Rik	3.89	4.06	1.89	4.27	0.22	0.14	0.32	0.36	3.72581	1.78308e-05
ENSMUSG00000076621	Ighj1	213.32	197.13	210.14	235.73	94.1	104.45	113.24	85.38	1.11348	1.80619e-05
ENSMUSG00000046169	Adamts6	8.4	7.61	7.12	8.36	16.65	14.24	17.91	18.34	-1.08785	1.81689e-05
ENSMUSG00000025804	Ccr1	1.37	1.05	1.06	1.85	0.36	0.3	0.25	0.31	2.06325	1.85035e-05
ENSMUSG00000030361	Klrb1a	0.43	0.36	0.4	0.48	0	0.02	0.03	0.02	4.11781	1.85537e-05
ENSMUSG00000039977	Deup1	1.94	1.05	2.04	2.22	0.33	0.31	0.21	0.26	2.62846	1.8583e-05
ENSMUSG00000040488	Ltbp4	2.33	2.14	2.09	2.57	0.4	0.66	0.72	0.66	1.91612	1.86027e-05
ENSMUSG00000019478	Rab4a	1.71	2	1.9	1.26	4.76	4.92	6.07	5.9	-1.6637	1.94634e-05
ENSMUSG00000072294	Klf12	1.29	1.34	1.25	1.6	0.52	0.67	0.63	0.62	1.15368	1.95311e-05
ENSMUSG00000073608	Gal3st2c	0.02	0.01	0.02	0.02	0	0	0	0	1.43872	1.96364e-05
ENSMUSG00000020057	Dram1	0.77	0.7	0.79	0.59	0.3	0.34	0.33	0.34	1.09094	1.99657e-05
ENSMUSG00000021373	Cap2	0.98	0.72	0.83	0.89	0.24	0.21	0.17	0.31	1.85753	2.00532e-05
ENSMUSG00000032735	Ablim3	0.35	0.31	0.28	0.32	0.09	0.11	0.09	0.14	1.48415	2.06482e-05
ENSMUSG00000097602	4930519P11Rik	0.21	0.14	0.28	0.06	0	0	0	0	4.00791	2.07521e-05
ENSMUSG00000058173	Smco4	69.57	73.74	74.24	83.73	25.44	37	24.87	26.38	1.42227	2.08601e-05
ENSMUSG00000105646	Gm30211	2.23	2.36	3.65	3.75	0.17	0.37	0.27	0.11	3.73905	2.08928e-05
ENSMUSG00000067613	Krt83	3.14	3.54	3.83	3.9	1.14	1.4	1.48	0.95	1.54442	2.1442e-05
ENSMUSG00000084860	2610204G07Rik	3.15	2	1.62	2.74	11.99	9.1	12.27	14.61	-2.35727	2.16476e-05
ENSMUSG00000001473	Tubb6	6.83	7.11	6.92	7.6	3.33	3.43	3.23	2.43	1.20537	2.17284e-05
ENSMUSG00000027111	Itga6	35.64	36.26	40.94	36.71	66.87	61.89	61.04	61.8	-0.751559	2.18363e-05
ENSMUSG00000021253	Tgfb3	0.65	0.63	0.77	0.66	0.21	0.27	0.15	0.21	1.66742	2.21989e-05
ENSMUSG00000030499	Kctd15	0.55	0.58	0.42	0.95	0.1	0.1	0.06	0.1	2.62889	2.24712e-05
ENSMUSG00000037942	Crp	0.08	0.03	0.04	0.08	0	0	0	0	2.66544	2.39516e-05
ENSMUSG00000026955	Sapcd2	1.87	1.81	1.57	2.26	0.45	0.74	0.57	0.49	1.73462	2.44143e-05
ENSMUSG00000032446	Eomes	8.04	6.06	13.14	12.1	0.53	1.44	0.72	0.89	3.47119	2.58298e-05
ENSMUSG00000106820	D5Ertd605e	0.29	0.28	0.23	0.27	0.51	0.48	0.57	0.52	-0.935965	2.64701e-05
ENSMUSG00000027333	Smox	27.16	29.27	21.69	22.29	7.56	10.69	10.07	8.62	1.44294	2.65789e-05
ENSMUSG00000021065	Fut8	16.36	15.73	15.53	19.21	8.46	9.32	9.03	7.91	0.941434	2.66071e-05
ENSMUSG00000016487	Ppfibp1	5.51	4.96	4.76	5.24	2.41	2.64	3.01	2.34	0.979003	2.66328e-05
ENSMUSG00000034957	Cebpa	49.46	50.29	39.95	47.04	6.44	12.61	7.96	4.84	2.63452	2.69535e-05
ENSMUSG00000109501	Gm14377	0.68	0.65	0.64	0.84	0.08	0.16	0.06	0.05	2.98374	2.74479e-05
ENSMUSG00000032218	Ccnb2	16.56	18.47	18.32	23.08	6.26	8.42	8.08	6.47	1.3869	2.7469e-05
ENSMUSG00000111950	Gm48893	2.06	2.67	3.36	3.07	0.53	0.3	0.17	0.33	3.11412	2.7918e-05
ENSMUSG00000020182	Ddc	2.35	1.88	1.78	2.31	0.85	0.72	0.71	0.96	1.35019	2.80811e-05
ENSMUSG00000114211	Gm47635	3.34	2.19	3.37	3.09	0.72	0.85	0.57	0.97	1.9394	2.87913e-05
ENSMUSG00000002104	Rapsn	2.25	2.67	2.18	2.28	1.18	1.05	0.92	1.22	1.09896	2.93282e-05
ENSMUSG00000029810	Tmem176b	11.16	13.57	13.89	10.87	4.3	5.48	3.72	5.06	1.41998	2.95214e-05
ENSMUSG00000032216	Nedd4	1.28	1.31	1.42	1.51	0.46	0.63	0.6	0.67	1.22266	2.98882e-05
ENSMUSG00000048922	Cdca2	2.66	2.69	2.54	3.32	1.07	1.36	1.14	0.93	1.31456	3.01313e-05
ENSMUSG00000018168	Ikzf3	66.08	67.94	70.98	71.55	44.51	41.24	41.3	45.94	0.677568	3.13906e-05
ENSMUSG00000066687	Zbtb16	0.11	0.1	0.09	0.09	0.03	0.02	0.02	0.01	1.87958	3.17871e-05
ENSMUSG00000050350	Gpr18	16.37	16.8	18.12	15.68	30.96	29.17	27.02	27	-0.768607	3.20749e-05
ENSMUSG00000042564	Fam227a	0.1	0.11	0.09	0.08	0.03	0.04	0.04	0.04	1.14262	3.21053e-05
ENSMUSG00000097365	C030034L19Rik	6.38	5.54	6.55	6.57	1.68	1.43	1.79	2.68	1.75535	3.26004e-05
ENSMUSG00000110697	Gm31718	11.62	12.09	11.6	12.94	7.37	6.39	7.54	7.12	0.764205	3.26738e-05
ENSMUSG00000024940	Ltbp3	1.67	1.34	1.64	1.59	0.11	0.21	0.12	0.04	3.77266	3.28949e-05
ENSMUSG00000018417	Myo1b	0.36	0.35	0.32	0.21	0.02	0.05	0.01	0.03	3.17832	3.32015e-05
ENSMUSG00000027718	Il21	2.45	2.43	1.79	2.56	0.24	0.52	0.17	0.19	3.12677	3.32575e-05
ENSMUSG00000092738	Mir5135	0.44	3.46	0.44	0.41	0	0	0	0	6.2037	3.36138e-05
ENSMUSG00000010175	Prox1	0.38	0.48	0.49	0.53	0.16	0.18	0.2	0.22	1.2619	3.42692e-05
ENSMUSG00000024548	Setbp1	5.17	4.9	4.99	5.66	2.97	3.15	2.87	3.29	0.752545	3.46977e-05
ENSMUSG00000037225	Fgf2	17.83	14.42	15.38	20.37	8.29	8.04	7.67	7.65	1.09012	3.49817e-05
ENSMUSG00000030217	Art4	1.23	1.28	1.17	1.08	2.81	2.54	2.47	2.05	-1.03959	3.52871e-05
ENSMUSG00000042474	Fcmr	6.09	5.05	6.23	5.7	1.36	1.5	2.36	1.22	1.87768	3.54454e-05
ENSMUSG00000021591	Glrx	15.36	17.61	14.95	15.71	8.59	9.99	9.14	8.55	0.810277	3.55138e-05
ENSMUSG00000002365	Snx9	13.02	14.31	13.21	16.06	6.44	7.96	6.65	5.95	1.06999	3.55536e-05
ENSMUSG00000021697	Depdc1b	1.84	1.64	2.24	2.46	0.67	0.88	0.79	0.7	1.40625	3.62498e-05
ENSMUSG00000036067	Slc2a6	6.47	6.4	5.36	6.45	0.66	1.61	1.42	1.02	2.45397	3.6286e-05
ENSMUSG00000009248	Ascl2	5.85	5.22	4.73	5.13	0.63	1.56	0.64	0.68	2.67357	3.65287e-05
ENSMUSG00000030428	Ttyh1	0.61	0.71	0.72	0.74	0.2	0.26	0.13	0.21	1.78219	3.66773e-05
ENSMUSG00000095681	Gm8281	3.34	3.26	2.46	3.35	1.24	0.83	1.08	1.23	1.50034	3.73232e-05
ENSMUSG00000109675	Nxpe1-ps	1.96	2.06	1.25	2.44	0.22	0.08	0.19	0.26	3.36479	3.75211e-05
ENSMUSG00000044770	Scml4	11.34	11.49	12.42	10.37	21.71	19.88	18.44	19.29	-0.797833	3.76876e-05
ENSMUSG00000000489	Pdgfb	4.27	4.83	3.24	3.93	1.75	1.27	1.49	1.66	1.38868	3.80656e-05
ENSMUSG00000046179	E2f8	3.28	2.8	3.06	3.69	1.23	1.39	1.39	0.94	1.37681	3.83583e-05
ENSMUSG00000034612	Chst11	5.22	4.21	4.71	5.92	2.32	2.37	2.49	2.06	1.10701	3.85209e-05
ENSMUSG00000034023	Fancd2	2.74	2.48	2.96	3.44	1.33	1.36	1.54	1.39	1.03463	3.89623e-05
ENSMUSG00000030873	Scnn1b	1.63	1.34	0.96	1.19	0.03	0.11	0.14	0.04	4.03185	3.90708e-05
ENSMUSG00000020961	Ston2	0.8	0.78	0.95	1.01	0.3	0.39	0.23	0.26	1.57126	3.91607e-05
ENSMUSG00000045322	Tlr9	1.23	1.34	1.13	1.15	0.46	0.59	0.36	0.49	1.35177	4.03568e-05
ENSMUSG00000038146	Notch3	0.21	0.14	0.19	0.15	0.05	0.06	0.05	0.07	1.42774	4.05442e-05
ENSMUSG00000028538	St3gal3	6.11	6.77	5.74	6.61	3.29	3.92	3.66	3.4	0.820666	4.10395e-05
ENSMUSG00000020411	Nipal4	0.18	0.24	0.22	0.3	0.05	0.08	0.05	0.07	1.75742	4.11081e-05
ENSMUSG00000080800	Gm11582	7.35	5.35	7.12	4.34	0.67	0.63	0.18	0.45	3.74333	4.11183e-05
ENSMUSG00000021109	Hif1a	110.36	103.18	121.97	141.78	54.73	62.32	53.38	49.02	1.11575	4.18392e-05
ENSMUSG00000078922	Tgtp1	2.8	3.15	3.34	2.64	5.78	5.54	5.89	5.05	-0.901314	4.24348e-05
ENSMUSG00000053719	Klk1b26	0.23	0.27	0.2	0.23	0	0	0.03	0	4.0924	4.25402e-05
ENSMUSG00000016239	Lonrf3	0.56	0.42	0.4	0.41	0.08	0.11	0.07	0.15	2.06353	4.30444e-05
ENSMUSG00000097184	4632428C04Rik	0.23	0.24	0.23	0.41	0.06	0.06	0.05	0.03	2.25161	4.33496e-05
ENSMUSG00000028152	Tspan5	9.04	8.27	9.14	9.89	5.22	5.24	4.17	4.7	0.912598	4.35733e-05
ENSMUSG00000076473	Trbv16	63.35	70.17	68.29	67.29	114.65	146.56	132.39	113.79	-0.907736	4.38617e-05
ENSMUSG00000020401	Fam71b	3.14	4.18	6.35	4.15	0.38	0.69	0.88	0.38	2.96188	4.48359e-05
ENSMUSG00000042035	Igsf3	0.7	0.49	0.65	0.59	1.32	1.17	1.33	1.27	-1.06478	4.50858e-05
ENSMUSG00000024247	Pkdcc	8.47	6.38	6.62	9.97	1.97	2.73	1.59	1.5	2.02391	4.55395e-05
ENSMUSG00000057530	Ece1	26.51	25.11	24.78	27.95	12.61	16	15.24	13.57	0.866015	4.56354e-05
ENSMUSG00000073821	8030451A03Rik	0.42	0.2	0.26	0.34	0.07	0.07	0.07	0.08	1.88321	4.56474e-05
ENSMUSG00000087263	Gm15726	0.14	0.2	0.07	0.13	0.93	0.73	1.22	1.53	-2.9667	4.57858e-05
ENSMUSG00000024989	Cep55	3.91	4.29	4.48	5.99	1.58	2.07	1.86	1.6	1.37779	4.64272e-05
ENSMUSG00000005124	Wisp1	2.11	1.61	2.18	2.65	0.41	0.76	0.51	0.43	2.01972	4.64905e-05
ENSMUSG00000044453	Ffar1	0.48	0.42	0.31	0.51	0.07	0.07	0.14	0.08	2.16615	4.68227e-05
ENSMUSG00000043635	Adamts3	0.26	0.18	0.11	0.18	0.02	0.02	0.04	0.02	2.43972	4.69999e-05
ENSMUSG00000084992	Gm13842	1.21	1.25	1	1.12	2.46	2.13	2.7	2.09	-1.02496	4.76046e-05
ENSMUSG00000020656	Grhl1	5.78	4.98	4.68	5.72	2.01	2.64	2.76	2.34	1.11946	4.80503e-05
ENSMUSG00000003526	Prodh	0.55	0.6	0.57	0.48	0.93	1.1	1.12	1.22	-0.975229	4.83365e-05
ENSMUSG00000022805	Maats1	0.12	0.17	0.08	0.09	0.01	0.02	0.02	0.02	2.15183	4.89242e-05
ENSMUSG00000024424	Ttc39c	25.78	27.71	23.78	27.75	11.4	14.8	13.29	10.57	1.07787	4.92782e-05
ENSMUSG00000024538	Ppic	4.64	4.96	3.81	5.18	1.71	1.91	2.35	2.12	1.19666	4.9791e-05
ENSMUSG00000027316	Gfra4	0.84	1.05	1.23	0.59	0.07	0.19	0.1	0.07	3.05426	4.99986e-05
ENSMUSG00000019838	Slc16a10	1.42	1.29	1.51	1.68	0.8	0.84	0.81	0.72	0.883607	5.00054e-05
ENSMUSG00000071392	Ect2l	0.27	0.28	0.33	0.33	0.14	0.15	0.11	0.15	1.0871	5.10455e-05
ENSMUSG00000017453	Pipox	0.7	0.64	0.54	0.54	0.07	0.12	0.19	0.1	2.31326	5.14482e-05
ENSMUSG00000038375	Trp53inp2	1.25	1.1	1.47	1.12	0.34	0.57	0.44	0.43	1.46569	5.16875e-05
ENSMUSG00000097283	Gm26686	0.14	0.14	0.14	0.18	0.03	0.05	0.02	0.04	1.86919	5.21879e-05
ENSMUSG00000025279	Dnase1l3	4.98	7.21	9.02	7	1.36	2.17	1.04	1.15	2.32304	5.27662e-05
ENSMUSG00000027452	Acss1	8.35	8.76	9.59	7.79	13.81	14.78	14.03	14.11	-0.720947	5.3129e-05
ENSMUSG00000024935	Slc1a1	0.12	0.2	0.14	0.17	0.04	0.04	0.04	0.02	1.90471	5.45681e-05
ENSMUSG00000079227	Ccr5	3.04	3.53	4	5.14	1.48	1	1.23	1.34	1.61694	5.49683e-05
ENSMUSG00000096141	Dnah7a	0.49	0.49	0.23	0.32	1.44	1.54	1.66	1.8	-2.10563	5.58005e-05
ENSMUSG00000074607	Tox2	41.02	39.09	39.39	42.19	17.12	23.18	16.49	14.78	1.19554	5.59054e-05
ENSMUSG00000022015	Tnfsf11	36.14	36.4	30.43	36.73	20.25	21.93	21.05	20.84	0.728725	5.72298e-05
ENSMUSG00000022508	Bcl6	30.16	27.34	26.18	31.36	11.94	16.64	12.46	11.66	1.13731	5.73821e-05
ENSMUSG00000039835	Nhsl1	1.49	1.07	1.46	1.65	0.49	0.42	0.61	0.55	1.43169	5.73864e-05
ENSMUSG00000048895	Cdk5r1	4.48	4.36	5.48	4.94	1.75	2.48	2.07	1.61	1.29357	5.82523e-05
ENSMUSG00000021640	Naip1	0.04	0.02	0.05	0.02	0	0	0	0	2.0192	5.83295e-05
ENSMUSG00000000278	Scpep1	9.61	10.83	11.89	11.14	5.32	6.38	6.08	5.01	0.933028	5.89106e-05
ENSMUSG00000042029	Ncapg2	4.49	4.07	4.33	5.91	1.92	2.1	2.08	1.55	1.28772	5.92929e-05
ENSMUSG00000074802	Gas2l3	0.55	0.7	0.91	0.84	0.27	0.31	0.26	0.28	1.36746	5.95994e-05
ENSMUSG00000025265	Fgd1	1.53	1.49	1.03	1.29	0.33	0.54	0.41	0.48	1.58564	6.03263e-05
ENSMUSG00000019992	Mtfr2	1.8	1.39	1.69	2.14	0.79	0.8	0.66	0.64	1.25912	6.05919e-05
ENSMUSG00000032380	Dapk2	1.87	1.36	1.17	1.92	0.52	0.51	0.34	0.37	1.83054	6.07267e-05
ENSMUSG00000017466	Timp2	57.94	55.54	55.53	54.8	33.86	39.47	33.14	34.57	0.669121	6.12594e-05
ENSMUSG00000061603	Akap6	0.14	0.19	0.18	0.22	0.03	0.06	0.05	0.03	1.902	6.17414e-05
ENSMUSG00000002249	Tead3	1.06	0.95	1.14	1.41	0.37	0.46	0.26	0.28	1.72657	6.26771e-05
ENSMUSG00000021765	Fst	0.64	0.49	0.42	0.78	0.08	0.08	0.02	0.05	3.22162	6.27005e-05
ENSMUSG00000029819	Npy	0.86	0.54	0.37	0.68	0.14	0.13	0.15	0.12	2.04152	6.28821e-05
ENSMUSG00000000085	Scmh1	2.28	2.25	2.12	2	3.7	3.2	3.44	3.65	-0.690678	6.36771e-05
ENSMUSG00000024670	Cd6	366.2	401.42	367.17	343.46	217.27	243.51	239.67	233.34	0.661823	6.40159e-05
ENSMUSG00000062609	Kcnj15	1.4	1.25	1.2	1.55	0.6	0.7	0.77	0.67	0.966937	6.43851e-05
ENSMUSG00000001089	Luzp1	2.61	2.9	3.23	2.66	1.51	1.47	1.68	1.72	0.831489	6.48445e-05
ENSMUSG00000030616	Sytl2	7.63	7.76	7.53	7.48	5.38	5.31	5.31	4.96	0.536158	6.56086e-05
ENSMUSG00000022844	Pdia5	0.39	0.4	0.28	0.42	0.04	0.11	0.04	0.04	2.60324	6.58631e-05
ENSMUSG00000041362	Shtn1	4.38	4.9	3.67	4.68	1.22	2.03	1.24	1.11	1.68165	6.68541e-05
ENSMUSG00000021876	Rnase4	14.59	17.02	14.43	17.17	6.88	7.49	7.07	9.4	1.04081	6.69135e-05
ENSMUSG00000009092	Derl3	2.96	3	2.37	2.33	1.02	1.07	1.43	1.12	1.19541	6.70045e-05
ENSMUSG00000027306	Nusap1	8.09	8.26	10.28	12.25	3.35	4.07	4.33	3.42	1.34298	6.98698e-05
ENSMUSG00000000028	Cdc45	5.15	4.68	4.57	5.97	2.15	2.55	2.75	2.04	1.10125	7.0911e-05
ENSMUSG00000044122	Proca1	0.11	0.15	0.15	0.12	0.26	0.28	0.34	0.29	-1.09091	7.11579e-05
ENSMUSG00000094634	Gm3468	2.04	2.36	2.17	2.34	1.35	1.29	1.35	1.5	0.694307	7.16352e-05
ENSMUSG00000035109	Shc4	0.13	0.13	0.11	0.14	0.04	0.06	0.04	0.03	1.41384	7.22123e-05
ENSMUSG00000032841	Prr5l	2.31	2.16	1.82	1.57	0.75	0.61	0.86	0.86	1.33775	7.52637e-05
ENSMUSG00000029822	Osbpl3	17.58	17.29	16.74	16.31	8.9	9.92	10.99	11.01	0.738835	7.64417e-05
ENSMUSG00000070056	Mfhas1	9.65	9.57	10.37	8.82	15.86	16.84	14.14	16	-0.709085	7.66738e-05
ENSMUSG00000027490	E2f1	5.37	5.39	4.69	5.47	2.05	2.92	2.8	2.33	1.05919	7.67149e-05
ENSMUSG00000020383	Il13	0.95	0.88	0.58	0.56	0.13	0.18	0.24	0.18	1.95729	7.76721e-05
ENSMUSG00000092167	Gm3696	0.63	0.51	0.52	0.65	0.3	0.25	0.32	0.29	0.966708	7.90398e-05
ENSMUSG00000030867	Plk1	9.34	9.61	9.97	12.69	3.93	4.75	4.69	3.14	1.33991	7.96743e-05
ENSMUSG00000032783	Troap	1.31	1.16	1.56	1.66	0.45	0.67	0.57	0.45	1.40013	7.97441e-05
ENSMUSG00000002835	Chaf1a	8.96	8.23	7.94	9.73	3.63	5	4.4	3.58	1.07728	8.02493e-05
ENSMUSG00000028364	Tnc	0.38	0.27	0.2	0.33	0.09	0.08	0.06	0.05	1.92209	8.04956e-05
ENSMUSG00000038943	Prc1	6.95	6.93	7.42	9.3	3.55	4.29	3.94	3.9	0.955233	8.21334e-05
ENSMUSG00000022479	Vdr	5.37	4.58	4.32	4.89	0.5	1.46	0.47	0.54	2.84256	8.36039e-05
ENSMUSG00000044694	2010007H06Rik	0.38	0.26	0.5	0.51	0.07	0.03	0.03	0.08	2.81081	8.53314e-05
ENSMUSG00000028874	Fgr	2.48	2.32	2.89	2.49	1.27	1.21	1.56	1.43	0.89365	8.73459e-05
ENSMUSG00000037936	Scarb1	4.02	3.94	3.74	3.77	2.69	2.58	2.38	2.26	0.643074	8.89517e-05
ENSMUSG00000018339	Gpx3	4.04	3.95	3.98	4.24	6.56	9.03	6.87	7.72	-0.884455	9.01923e-05
ENSMUSG00000054889	Dsp	5.23	3.85	3.26	3.66	1.37	1.02	1.57	1.55	1.52861	9.08447e-05
ENSMUSG00000037759	Ptger2	7.56	7.71	7.6	7.69	11.43	12.69	10.74	11.29	-0.59141	9.08946e-05
ENSMUSG00000073910	Mob3b	0.83	0.78	0.7	0.8	1.3	1.16	1.19	1.27	-0.656246	9.09652e-05
ENSMUSG00000072082	Ccnf	6.84	6.53	5.96	8.05	2.74	3.57	3.38	2.51	1.16995	9.22921e-05
ENSMUSG00000041219	Arhgap11a	6.47	5.41	6.38	7.46	3.27	3.55	3.55	2.92	0.945715	9.23162e-05
ENSMUSG00000056091	St3gal5	2.64	2.14	2.46	2.96	1.3	1.42	1.44	1.26	0.89971	9.23307e-05
ENSMUSG00000050179	A930002I21Rik	2.06	2.21	1.71	1.95	0.49	0.66	0.9	0.47	1.68154	9.48215e-05
ENSMUSG00000046591	Ticrr	2.57	2.24	2.24	2.9	0.98	1.38	1.21	1.04	1.1076	9.48301e-05
ENSMUSG00000047534	Mis18bp1	0.89	0.82	0.9	1.45	0.4	0.32	0.35	0.32	1.48706	9.51346e-05
ENSMUSG00000030495	Slc7a10	15.54	14.31	13.8	14.75	3.72	4.77	7.31	5.17	1.51727	9.57666e-05
ENSMUSG00000072115	Ang	2.97	2.87	2.83	3.25	1.34	1.48	1.1	1.71	1.09273	9.6081e-05
ENSMUSG00000011171	Vipr2	0.64	0.83	0.64	0.96	0.33	0.29	0.36	0.32	1.19719	9.62454e-05
ENSMUSG00000004110	Cacna1e	0.16	0.1	0.2	0.16	0.03	0.01	0.03	0.01	2.50667	9.71143e-05
ENSMUSG00000102252	Snrpn	0.03	0.05	0.03	0.03	0.16	0.12	0.1	0.1	-1.53045	0.000101565
ENSMUSG00000026073	Il1r2	47.19	53.74	43.91	58.88	13.36	22.67	20.3	13.95	1.56351	0.000102268
ENSMUSG00000022364	Tbc1d31	3.87	3.02	3.35	4.27	1.51	1.84	1.52	1.2	1.25533	0.000102275
ENSMUSG00000024737	Slc15a3	7.94	7.29	7.78	7.61	3.75	3.68	3.84	2.46	1.17664	0.000102955
ENSMUSG00000034311	Kif4	3.36	3.36	3.6	4.69	1.26	1.74	1.69	1.18	1.35537	0.000103977
ENSMUSG00000047898	Ccr4	55.88	56.9	53.13	54.1	30.57	34.07	38.79	33.07	0.693359	0.00010511
ENSMUSG00000041431	Ccnb1	1.5	1.52	1.45	2.14	0.48	0.74	0.68	0.53	1.43172	0.00010639
ENSMUSG00000029516	Cit	2.98	2.62	2.82	3.26	1.06	1.41	1.63	1.16	1.1604	0.000107412
ENSMUSG00000017861	Mybl2	2.64	2.63	2.4	3.1	1.2	1.1	1.57	1.05	1.13573	0.00010752
ENSMUSG00000040209	Zfp704	1.12	0.96	1.05	1.2	0.28	0.14	0.22	0.38	2.12326	0.00010812
ENSMUSG00000038963	Slco4a1	0.54	0.59	0.57	0.62	0.33	0.39	0.37	0.38	0.645198	0.000108746
ENSMUSG00000116684	AC154408.2	1.61	0.91	1.44	1.2	0.07	0.27	0.15	0.19	2.95823	0.000109147
ENSMUSG00000055193	Klk15	0.62	0.65	0.25	0.49	0.09	0.04	0.05	0.08	2.74181	0.000109204
ENSMUSG00000021965	Ska3	2.18	2.33	2.35	3.42	0.93	1.19	0.88	0.77	1.43181	0.000110096
ENSMUSG00000001493	Meox1	0.03	0.09	0.03	0.03	0	0	0	0	2.33048	0.000110907
ENSMUSG00000087651	1500009L16Rik	1.68	2.54	2.52	2.71	0.99	1.09	0.94	0.95	1.22141	0.000111499
ENSMUSG00000053522	Lgals7	3.22	2.58	2.18	2.58	0.48	0.82	1.01	0.78	1.79446	0.000112122
ENSMUSG00000054672	5830411N06Rik	2.74	3.43	4.05	3.07	0.19	0.2	0.55	0.63	3.23502	0.00011255
ENSMUSG00000031530	Dusp4	33.71	33.51	37.94	33.08	19.02	21.72	23.44	21.04	0.699437	0.000113158
ENSMUSG00000091418	Gm3164	1.8	2.12	2.41	2.57	0.55	0.48	0.26	0.69	2.2146	0.000113742
ENSMUSG00000048852	Gm12185	1.41	1.63	1.67	1.86	2.6	2.8	2.74	2.88	-0.748509	0.000117714
ENSMUSG00000026380	Tfcp2l1	0.28	0.26	0.2	0.45	0.05	0.03	0.04	0.01	2.90546	0.000118943
ENSMUSG00000022602	Arc	15.56	14.31	10.87	12.49	4.07	5.69	3.52	2.7	1.77266	0.000119099
ENSMUSG00000027993	Trim2	0.84	0.88	0.6	0.86	0.42	0.35	0.35	0.35	1.08069	0.000119103
ENSMUSG00000062545	Tlr12	0.92	1.11	1.48	1.02	2.66	2.25	2.66	2.47	-1.1609	0.000120154
ENSMUSG00000090121	Abhd12b	1.16	1.09	1.02	0.93	0.28	0.28	0.5	0.41	1.52803	0.000120166
ENSMUSG00000113528	Gm32699	0.03	0.02	0.02	0.02	0.08	0.06	0.12	0.11	-1.62695	0.000120343
ENSMUSG00000029151	Slc30a3	0.73	0.53	0.36	0.55	0.03	0.09	0.04	0.01	3.58432	0.000120508
ENSMUSG00000028378	Ptgr1	0.56	0.48	0.35	0.6	0.17	0.21	0.2	0.17	1.33917	0.000121365
ENSMUSG00000024772	Ehd1	26.32	27.89	24.88	27.38	14.42	18.57	15.49	14.93	0.752979	0.000121746
ENSMUSG00000050222	Il17d	0.57	0.7	0.58	0.45	0.09	0.2	0.16	0.17	1.86057	0.000124139
ENSMUSG00000041594	Tmtc4	2.48	2.72	2.51	2.75	5.08	4.05	4.02	4.41	-0.740208	0.00012506
ENSMUSG00000003418	St8sia6	13.33	12.04	14.66	13.67	28.35	26.75	22.71	21.45	-0.879955	0.000125155
ENSMUSG00000038725	Pkhd1l1	0.21	0.24	0.17	0.19	0.1	0.08	0.11	0.09	1.01472	0.000126795
ENSMUSG00000050953	Gja1	0.03	0.02	0.04	0.02	0.2	0.11	0.1	0.12	-1.91132	0.000127716
ENSMUSG00000017390	Aldoc	5.47	4.96	4.89	4.8	1.75	2.47	2.02	1.27	1.45568	0.00012858
ENSMUSG00000026090	2010300C02Rik	0.8	0.92	0.87	1.06	0.37	0.41	0.31	0.5	1.19181	0.000129456
ENSMUSG00000002068	Ccne1	5.67	5.79	4.81	5.54	3.28	3.5	3.69	3.44	0.644946	0.000130643
ENSMUSG00000045672	Col27a1	0.42	0.47	0.48	0.5	0.69	0.79	0.87	0.86	-0.763806	0.000131482
ENSMUSG00000027878	Notch2	24.79	23.9	26.07	22.51	35.18	37.91	35.37	35.1	-0.562709	0.000131642
ENSMUSG00000022034	Esco2	1.09	1	1.24	1.74	0.48	0.49	0.5	0.37	1.41941	0.000133224
ENSMUSG00000031155	Pim2	20.14	23.37	19.26	20.14	12.04	13.96	12.87	11.67	0.713163	0.000133728
ENSMUSG00000026489	Coq8a	12.51	12.16	11.97	13.66	4.55	7.5	5.72	5.14	1.15649	0.000133788
ENSMUSG00000017400	Stac2	0.19	0.14	0.25	0.14	0.05	0.02	0.04	0.02	2.18983	0.000134694
ENSMUSG00000039982	Dtx4	5.34	6.12	5.75	4.96	11.97	9.96	8.76	10.19	-0.877121	0.000135396
ENSMUSG00000035557	Krt17	8.09	7.88	5.69	9.81	0.89	2.06	0.51	0.91	2.99268	0.000135893
ENSMUSG00000022322	Shcbp1	1.91	1.83	2.2	2.91	0.7	0.75	0.85	0.46	1.67693	0.000135959
ENSMUSG00000019810	Fuca2	15.47	14.62	16.96	17.55	10.2	10.93	10.15	9.43	0.663815	0.000136112
ENSMUSG00000050947	Amigo1	1.64	1.74	1.55	1.6	1.03	1.06	1.07	0.86	0.698529	0.000136517
ENSMUSG00000004633	Chn2	2.08	2.04	2.21	2.05	3.03	3.33	2.95	3.49	-0.606135	0.000137235
ENSMUSG00000030123	Plxnd1	17.26	16.75	16.5	16.15	7.17	9.82	10.15	9.23	0.885718	0.000138267
ENSMUSG00000033316	Galnt9	5.65	6.14	6.01	5.9	3.23	3.91	2.7	3.26	0.86497	0.000138596
ENSMUSG00000044320	1700001O22Rik	0.89	1.11	0.99	0.84	0.18	0.33	0.38	0.31	1.68292	0.000139512
ENSMUSG00000027171	Prrg4	0.37	0.48	0.3	0.52	1.41	1.64	1.25	0.97	-1.64083	0.00014195
ENSMUSG00000022021	Diaph3	3.73	3.65	4.1	4.91	1.87	2.21	2.36	1.83	0.981698	0.000142469
ENSMUSG00000004085	Map3k20	0.17	0.24	0.18	0.39	0.04	0.04	0.06	0.06	2.03127	0.000142822
ENSMUSG00000085912	Trp53cor1	0.34	0.21	0.27	0.34	0	0.05	0.01	0.01	3.7351	0.000142946
ENSMUSG00000025429	Pstpip2	0.42	0.59	0.9	0.34	2.22	2.18	3.03	2.31	-2.17784	0.000142998
ENSMUSG00000027860	Vangl1	0.2	0.28	0.21	0.24	0	0.04	0.01	0.02	3.36167	0.000143061
ENSMUSG00000094628	Gm3252	2.7	3.42	2.38	3.24	0.4	0.87	0.8	0.9	2.02119	0.000144105
ENSMUSG00000083916	Gm15476	0.23	0.34	0.35	0.3	0.03	0	0.03	0	3.95959	0.000144231
ENSMUSG00000032017	Grik4	0.14	0.06	0.05	0.06	0.01	0.01	0.01	0.01	2.02664	0.000144308
ENSMUSG00000079410	Gm2897	0.42	0.48	0.42	0.49	0.2	0.13	0.08	0.11	1.78913	0.000144937
ENSMUSG00000022369	Mtbp	6.79	6.53	5.51	7.51	3.12	3.5	3.8	3.83	0.880424	0.000145209
ENSMUSG00000051378	Kif18b	5.17	5.01	5.64	6.72	1.88	2.75	2.04	1.42	1.5037	0.000145212
ENSMUSG00000028527	Ak4	0.6	0.63	1.57	0.94	0.1	0.18	0.18	0.14	2.48555	0.000145711
ENSMUSG00000044201	Cdc25c	1.36	1.53	1.43	2.11	0.3	0.59	0.36	0.55	1.84619	0.000146118
ENSMUSG00000028873	Cdca8	6.05	6.11	6.43	7.84	2.34	3.49	2.74	2	1.34149	0.000146353
ENSMUSG00000098291	Mir6973a	6.22	6.57	4.49	4.52	12.08	10.48	13.27	13.14	-1.18203	0.000147556
ENSMUSG00000078521	Aunip	1.6	1.29	1.65	2.16	0.65	0.82	0.58	0.61	1.3084	0.000147677
ENSMUSG00000015143	Actn1	49.29	45.65	39.63	34.41	80.72	92.21	80.61	74.5	-0.966008	0.000151016
ENSMUSG00000067577	A430093F15Rik	24	21.56	20.09	23.96	11.21	12.8	13.58	14.43	0.786282	0.000151709
ENSMUSG00000025929	Il17a	0.65	0.76	0.72	0.47	0.03	0	0	0.06	4.81965	0.000152903
ENSMUSG00000017417	Plxdc1	0.81	1.13	1.35	1.12	0.45	0.51	0.43	0.52	1.17168	0.000153369
ENSMUSG00000032261	Sh3bgrl2	2.32	2.54	2.09	2.29	3.98	3.71	3.47	3.43	-0.657584	0.000153968
ENSMUSG00000020330	Hmmr	2.61	2.51	2.9	3.98	0.74	1.06	1.16	0.62	1.75447	0.000155049
ENSMUSG00000006494	Pdk1	12.03	12.36	9.66	10.66	17.16	19.32	18.7	18.72	-0.730016	0.000155583
ENSMUSG00000042826	Fgf11	0.26	0.46	0.35	0.28	0.01	0.04	0.07	0.03	3.00386	0.000156436
ENSMUSG00000092526	Gm17907	2.25	2.5	2.37	3.25	1.33	1.2	1.46	1.24	0.971215	0.000156482
ENSMUSG00000005686	Ampd3	4.59	4.78	4.58	3.92	7.11	7.82	6.68	6.92	-0.675267	0.000156913
ENSMUSG00000052512	Nav2	25.68	24.17	16.78	26.62	6.69	10.69	8.88	8.5	1.41959	0.00015838
ENSMUSG00000023505	Cdca3	9.46	10.33	11.12	11.08	3.97	5.51	5.63	3.66	1.18305	0.000159225
ENSMUSG00000030256	Bhlhe41	0.19	0.28	0.44	0.34	0.06	0.09	0.04	0.06	2.13562	0.000159547
ENSMUSG00000020262	Adarb1	1.09	1.1	0.92	1.01	0.69	0.65	0.65	0.7	0.604885	0.000159588
ENSMUSG00000074476	Spc24	5.21	5.34	5.38	6.74	2.08	2.83	2.5	1.61	1.34892	0.00016167
ENSMUSG00000020185	E2f7	0.92	0.77	0.59	0.96	0.32	0.38	0.35	0.29	1.23119	0.000163247
ENSMUSG00000027379	Bub1	2.79	2.67	2.7	3.87	0.84	1.2	1.21	0.67	1.63274	0.000164833
ENSMUSG00000040084	Bub1b	8.54	8.79	9.82	12.56	3.04	4.81	4.28	3.29	1.37031	0.000165834
ENSMUSG00000059713	Rcan3	88.28	83.47	93.35	78.05	129.47	128.98	121.81	133.7	-0.585123	0.000166382
ENSMUSG00000030677	Kif22	9.94	9.49	9.56	12.4	5.89	6.42	5.87	5.34	0.808421	0.000167306
ENSMUSG00000018849	Wwc1	0.21	0.34	0.23	0.18	0.05	0.05	0.09	0.04	1.90196	0.00016776
ENSMUSG00000067889	Sptbn2	1.56	1.32	1.24	1.35	0.68	0.42	0.59	0.68	1.21324	0.000168395
ENSMUSG00000025069	Gsto2	0.02	0.04	0.02	0.02	0.08	0.1	0.11	0.07	-1.53438	0.000168457
ENSMUSG00000086266	Igf2os	0.01	0.01	0	0	0.05	0.04	0.07	0.05	-2.12296	0.000168561
ENSMUSG00000069910	Spdl1	3.37	2.9	3.02	3.66	1.86	2.14	1.98	1.89	0.711749	0.000170452
ENSMUSG00000048583	Igf2	0.02	0.02	0.02	0.02	0.04	0.08	0.07	0.07	-1.288	0.000170515
ENSMUSG00000053957	Gm12474	1.21	1.26	1.76	1.07	3.31	2.53	3.26	3.18	-1.22309	0.000170572
ENSMUSG00000020473	Aebp1	1.9	1.37	1.1	1.8	0.47	0.66	0.59	0.53	1.41685	0.000170941
ENSMUSG00000027011	Ube2e3	5.17	4.78	6.06	5.29	3.28	3.52	3.35	3.45	0.640919	0.000171863
ENSMUSG00000044927	H1fx	0.83	1.04	1.12	1.37	0.13	0.34	0.17	0.29	2.25545	0.00017278
ENSMUSG00000057719	Sh3rf2	0.35	0.39	0.26	0.34	0.1	0.16	0.12	0.15	1.28217	0.000172984
ENSMUSG00000025203	Scd2	53.13	50.57	51.67	53.8	34.05	30.84	38.11	30.45	0.653758	0.000177002
ENSMUSG00000075592	Nynrin	1.03	1.32	0.83	0.94	0.4	0.5	0.45	0.51	1.11598	0.00017856
ENSMUSG00000090707	Gm8237	1.2	0.91	1.53	1.48	0.19	0.38	0.34	0.41	1.94986	0.000181212
ENSMUSG00000102975	Gm37347	0.52	0.61	0.52	0.87	0.2	0.21	0.28	0.17	1.49745	0.000181241
ENSMUSG00000018774	Cd68	6.68	6.65	9.64	6.42	2.37	3.58	2.01	2.08	1.56502	0.000181367
ENSMUSG00000085133	B930095G15Rik	3.12	3.08	2.16	3.14	1.28	1.41	1.51	1.48	0.998543	0.000183025
ENSMUSG00000004317	Clcn5	1.8	1.74	1.94	2.24	1.25	1.15	1.12	1.2	0.699466	0.00018305
ENSMUSG00000025880	Smad7	27.71	31.39	27.56	24.5	45.21	47.18	41	48.62	-0.713776	0.000184877
ENSMUSG00000096210	H1f0	67.57	68.98	60.03	61.64	30.42	43.28	35.91	33.82	0.857597	0.000186167
ENSMUSG00000075254	Heg1	41.43	42.25	37.88	43.39	27.11	30.36	26.72	26.82	0.571379	0.000186906
ENSMUSG00000038555	Reep2	3.66	4.13	3.69	3.53	2.32	1.85	2.43	2.28	0.759706	0.000188032
ENSMUSG00000023022	Lima1	4.64	4.95	3.51	4.98	1.43	2.38	1.74	1.46	1.37898	0.000190109
ENSMUSG00000024791	Cdca5	5.59	5.48	5.56	7.78	2.16	3.21	2.64	2.06	1.28029	0.000190898
ENSMUSG00000031004	Mki67	34.98	33.51	36.53	46.98	12.7	19.12	18.3	13.1	1.27717	0.000191623
ENSMUSG00000037313	Tacc3	9.02	9.36	10.03	10.53	5.13	5.61	6.54	4.69	0.832943	0.000191782
ENSMUSG00000015981	Stk32c	5.09	6.08	4.11	5.58	2.44	2.92	2.57	2.18	1.03511	0.000191809
ENSMUSG00000027778	Ift80	42.31	38.35	43.53	46.76	68.8	60.3	71.78	70.96	-0.669285	0.000193504
ENSMUSG00000033031	C330027C09Rik	2.63	2.47	2.6	3.69	1.31	1.46	1.52	1.26	1.01693	0.000194581
ENSMUSG00000017493	Igfbp4	27.06	26.72	19.74	18.09	49.36	67.06	46.63	56.16	-1.26692	0.000195803
ENSMUSG00000024056	Ndc80	6.49	6.31	6.89	8.15	3.64	4.57	3.67	3.63	0.84216	0.000196245
ENSMUSG00000047641	Krt87	0.3	0.42	0.25	0.44	0.1	0.05	0.09	0.11	1.90537	0.000196478
ENSMUSG00000042363	Lgalsl	4.69	5.34	4.98	5.78	3.29	3.49	3.06	2.83	0.712713	0.000199436
ENSMUSG00000010066	Cacna2d2	0.27	0.2	0.24	0.26	0.44	0.39	0.44	0.5	-0.844911	0.000199719
ENSMUSG00000054676	1600014C10Rik	30.58	31.72	34.3	32.32	48.28	45.98	43.49	45.34	-0.506188	0.000200538
ENSMUSG00000003779	Kif20a	6.71	7.43	6.55	9.12	2.51	3.72	3.74	2.7	1.24257	0.000200865
ENSMUSG00000019102	Aldh3a1	0.02	0.05	0.09	0.1	0	0	0	0	2.73782	0.000202084
ENSMUSG00000044626	Liph	0.69	0.82	0.77	1.15	0.12	0.18	0.33	0.16	2.1311	0.000202442
ENSMUSG00000076888	Traj42	20.59	24.54	17.51	22.52	11.04	11.03	12.93	9.94	0.916956	0.000202974
ENSMUSG00000023243	Kcnk5	6.6	7.5	6.81	6.73	4.72	3.62	4.23	4.43	0.704887	0.000205777
ENSMUSG00000039396	Neil3	1.1	1.04	1.43	1.36	0.51	0.39	0.63	0.57	1.22407	0.000208746
ENSMUSG00000019768	Esr1	0.43	0.41	0.44	0.42	0.59	0.57	0.59	0.57	-0.439969	0.000210053
ENSMUSG00000074336	Apoc4	0.19	0.08	0.61	0.13	0	0.01	0	0	4.06335	0.000210774
ENSMUSG00000031821	Gins2	2.26	2.16	2.04	2.39	1.02	1.33	1.36	0.98	0.923623	0.000210865
ENSMUSG00000052942	Glis3	0.24	0.25	0.24	0.22	0.07	0.13	0.1	0.11	1.16499	0.00021096
ENSMUSG00000012889	Podnl1	31.76	28.75	32.02	27.83	14.8	17.21	15.12	20.39	0.842918	0.000211797
ENSMUSG00000100150	Gm19585	19.42	21.38	30.51	29.3	9.07	11.23	11.88	9.02	1.2711	0.000212186
ENSMUSG00000031932	Gpr83	32.98	26.46	28.81	30.11	50.14	42.44	46.57	48.78	-0.668533	0.000212299
ENSMUSG00000024565	Sall3	0.12	0.14	0.06	0.05	0.01	0.01	0	0	2.74991	0.000213009
ENSMUSG00000017009	Sdc4	26.37	26.11	29.52	29.82	18.27	19.4	17.89	19.9	0.565756	0.00021372
ENSMUSG00000024660	Incenp	31.88	31.42	28.67	35.43	15.91	20.62	20.03	17.29	0.790358	0.000213773
ENSMUSG00000023015	Racgap1	16.94	16.94	18.89	21.1	9.51	12.03	10.1	8.71	0.875958	0.00021407
ENSMUSG00000074923	Pak6	0.21	0.25	0.16	0.13	0.05	0.06	0.07	0.04	1.58511	0.000215992
ENSMUSG00000031760	Mt3	0.84	1.15	0.99	0.87	0.05	0.25	0.11	0.05	3.22883	0.000217358
ENSMUSG00000018983	E2f2	21.77	21.14	23.93	19.95	14.03	15.33	14.57	14.93	0.557546	0.000217599
ENSMUSG00000112017	Gm7842	0.2	0.12	0.53	0.23	0	0	0	0.03	4.10815	0.000219699
ENSMUSG00000062373	Tmem65	4.7	4.39	4.64	4.91	7.66	7.01	6.46	6.59	-0.569452	0.00022293
ENSMUSG00000070803	Cited4	5.08	4.78	4.37	3.54	1.89	2.14	1.39	2.18	1.22994	0.000225724
ENSMUSG00000050052	Tdrp	1.7	1.47	1.89	1.19	3.13	3.11	2.95	3.03	-0.983338	0.000226598
ENSMUSG00000039232	Stx11	38.71	39.85	35.12	45.23	14.87	23.21	17.6	13.5	1.22479	0.000227762
ENSMUSG00000114285	Gm47773	0.3	0.44	0.22	0.27	1.26	0.71	1.15	0.98	-1.71725	0.00023543
ENSMUSG00000032254	Kif23	2.8	2.88	3.06	3.79	1.19	1.66	1.67	1.16	1.14701	0.000236466
ENSMUSG00000036617	Etl4	0.06	0.07	0.08	0.08	0.01	0.03	0.02	0.01	1.64056	0.000236521
ENSMUSG00000036606	Plxnb2	5.1	5.39	4.9	4.87	1.25	2.49	2.14	1.39	1.53094	0.000238116
ENSMUSG00000044080	S100a1	2.15	2.31	2.22	1.66	1.08	1.18	1.25	1.02	0.867673	0.000238638
ENSMUSG00000027883	Gpsm2	3.07	2.83	3.4	3.58	1.66	2.09	1.98	1.69	0.793509	0.000239657
ENSMUSG00000031066	Usp11	6.34	6.78	7.14	7.04	10.21	9.37	11.3	11.57	-0.632567	0.000240693
ENSMUSG00000032238	Rora	9.37	9.92	9.93	11.81	6.46	6.89	6.67	5.99	0.653153	0.000241178
ENSMUSG00000045328	Cenpe	3.94	3.56	4.07	5.82	1.67	1.99	2.17	1.59	1.20975	0.000242772
ENSMUSG00000033581	Igf2bp2	0.74	0.69	0.68	1.04	0.16	0.35	0.24	0.18	1.75793	0.000244018
ENSMUSG00000020649	Rrm2	23.54	23.99	24.28	30.4	10.03	13.03	12.62	7.71	1.25786	0.00024777
ENSMUSG00000023456	Tpi1	71.13	73.1	72.35	72.69	29.73	46	34.45	26.78	1.10923	0.000248334
ENSMUSG00000027227	Sord	1.46	1.42	1.21	1.39	0.82	0.98	0.83	0.81	0.666325	0.000249292
ENSMUSG00000028328	Tmod1	0.56	0.57	0.69	0.6	0.22	0.37	0.22	0.23	1.21772	0.000250296
ENSMUSG00000017737	Mmp9	7.54	6.7	6.07	7.68	2.49	3.61	3.37	3.94	1.07326	0.000251625
ENSMUSG00000015880	Ncapg	3.18	2.56	3.23	5.28	1.27	1.15	1.29	0.89	1.58445	0.000251775
ENSMUSG00000027834	Serpini1	1.69	1.7	1.65	1.9	2.85	2.75	2.89	2.35	-0.637809	0.000252133
ENSMUSG00000039114	Nrn1	31.75	24.52	20.76	29.61	9.66	14.65	10.12	10.28	1.25487	0.000252277
ENSMUSG00000022722	Arl6	1.38	1.45	1.25	1.61	0.56	0.78	0.82	0.76	0.96185	0.00025274
ENSMUSG00000025161	Slc16a3	18.53	15.52	25.31	19.6	5.5	9.76	7.16	5.78	1.49983	0.000253653
ENSMUSG00000026399	Cd55	4.56	4.83	5.11	4.46	6.79	6.84	6.66	7.73	-0.56201	0.000258091
ENSMUSG00000034906	Ncaph	8.08	7.58	7.6	10.69	2.41	4.25	3.62	2.65	1.4126	0.00026044
ENSMUSG00000037944	Ccr7	93.01	92.16	112.93	77.08	160.91	163.81	158.3	159.98	-0.790259	0.000260704
ENSMUSG00000041849	Card6	26.32	27.37	26.49	25.47	43.49	43.54	35.83	37.83	-0.599996	0.000260857
ENSMUSG00000030592	Ryr1	0.07	0.07	0.06	0.05	0.03	0.02	0.03	0.03	0.951839	0.000262826
ENSMUSG00000024300	Myo1f	34.14	38.51	36.47	38.22	18	25.8	19.84	18.31	0.860004	0.000264069
ENSMUSG00000001506	Col1a1	0.77	0.68	0.51	0.55	0.2	0.29	0.3	0.28	1.19758	0.000264131
ENSMUSG00000096775	Gm5796	0.34	0.17	0.29	0.37	0.09	0.08	0.07	0.1	1.62569	0.000264739
ENSMUSG00000039063	Echdc3	0.28	0.2	0.28	0.17	0.02	0.07	0.05	0.05	2.13083	0.00026519
ENSMUSG00000019214	Chtf18	2.99	3.17	3.02	3.1	1.69	2.15	1.97	1.57	0.742058	0.000266645
ENSMUSG00000041992	Rapgef5	1.24	1.3	1.1	1.49	0.41	0.72	0.53	0.41	1.32327	0.000268647
ENSMUSG00000026110	Mgat4a	2.22	2.27	2.22	2.02	3.41	3	2.99	3.3	-0.537738	0.000269719
ENSMUSG00000096464	Ighv2-2	0.79	0.78	0.7	0.91	0.11	0	0	0	5.42851	0.000269894
ENSMUSG00000037363	Letm2	1.52	1.53	1.65	1.56	2.25	2.05	2.29	2.43	-0.522268	0.000272581
ENSMUSG00000009628	Tex15	0.45	0.34	0.54	0.65	0.19	0.21	0.2	0.18	1.26425	0.000274774
ENSMUSG00000001542	Ell2	3.95	4.28	4.16	4.36	2.86	3.06	2.84	2.48	0.57694	0.000274954
ENSMUSG00000026622	Nek2	3.17	3.82	4.12	4.79	1.23	1.66	1.96	1.08	1.44071	0.000275222
ENSMUSG00000020901	Pik3r5	17.57	19.53	18.66	15.3	30.47	30.4	25.58	28.81	-0.699874	0.000275989
ENSMUSG00000025762	Larp1b	7.65	6.43	5.86	7.98	3.47	4.27	3.99	3.89	0.828947	0.000276101
ENSMUSG00000003992	Ssbp2	6.38	6.87	6.32	6.32	9.53	9.26	8.58	8.73	-0.478554	0.000278455
ENSMUSG00000013523	Bcas1	1.87	1.8	2.06	1.84	1.25	1.37	1.36	1.35	0.502001	0.000279266
ENSMUSG00000001403	Ube2c	9.98	10.33	11.77	13.65	3.47	5.64	4.95	3.03	1.45226	0.000281619
ENSMUSG00000020282	Rhbdf1	1.02	1.2	1.41	0.99	0.45	0.23	0.46	0.41	1.58588	0.000281743
ENSMUSG00000031255	Sytl4	0.03	0.11	0.08	0.09	0.41	0.34	0.4	0.31	-2.20058	0.000283765
ENSMUSG00000026475	Rgs16	38.18	43.85	44.32	44.75	14.59	24.56	14.69	11.79	1.43478	0.00028426
ENSMUSG00000027496	Aurka	5.83	6.41	6.24	8.39	2.72	3.71	3.33	2.41	1.14593	0.000290763
ENSMUSG00000026536	Ifi211	0.41	0.44	0.39	0.39	0.22	0.25	0.16	0.16	1.03227	0.000290961
ENSMUSG00000019820	Utrn	40.11	39.11	39.95	42.65	52.51	54.91	56.75	56.96	-0.450402	0.000291786
ENSMUSG00000113165	Gm47863	0.22	0.36	0.23	0.24	0.09	0.03	0.06	0.07	1.95814	0.000292545
ENSMUSG00000030339	Ltbr	1.21	1.19	0.76	1.02	0.3	0.39	0.39	0.19	1.71773	0.000292568
ENSMUSG00000026683	Nuf2	1.67	1.6	1.85	2.77	0.53	0.85	0.7	0.46	1.62396	0.000295475
ENSMUSG00000008393	Carhsp1	9.67	9.47	10.44	11.78	6.73	7.18	6.55	6.2	0.629447	0.000296691
ENSMUSG00000066026	Dhrs3	19.91	18.46	21.93	19.09	13.51	9.76	12.21	11.04	0.77793	0.000297193
ENSMUSG00000090706	Gm17233	0.1	0.1	0.15	0.14	0.06	0.05	0.06	0.05	1.01028	0.00029869
ENSMUSG00000112150	9530018F02Rik	0.31	0.29	0.35	0.35	0.17	0.21	0.14	0.14	0.950901	0.000302919
ENSMUSG00000014030	Pax5	1.16	0.95	1.44	0.92	0.39	0.23	0.49	0.28	1.69142	0.000303355
ENSMUSG00000022305	Lrp12	1.03	1.19	1.25	1.34	1.88	1.98	1.75	2.01	-0.663771	0.000304556
ENSMUSG00000038764	Ptpn3	2.6	2.5	2.18	3.08	1.19	1.58	1.42	1.16	0.948923	0.000305001
ENSMUSG00000109564	Muc16	0.31	0.34	0.35	0.38	0.09	0.17	0.08	0.06	1.77887	0.000306662
ENSMUSG00000048327	Ckap2l	4.99	4.89	4.73	6.63	2.09	2.43	2.35	1.34	1.39044	0.00030847
ENSMUSG00000061825	Ces2c	11.79	12.41	11.69	15.43	4.65	7.23	6.03	4.23	1.23435	0.000312378
ENSMUSG00000097433	Gm26781	1.62	1.9	2.49	1.52	0.48	0.88	0.39	0.5	1.76613	0.000312755
ENSMUSG00000091275	Gm3248	1.01	0.9	1.64	1.67	0.4	0.43	0.46	0.28	1.67733	0.000312794
ENSMUSG00000030225	Dera	5.59	5.4	5.69	5.74	3.91	4.27	4.27	3.92	0.453744	0.0003128
ENSMUSG00000071068	Treml2	23.15	19.29	28.69	20.55	43.55	38.97	39.97	42.5	-0.862923	0.000313065
ENSMUSG00000002885	Adgre5	88.29	93.77	100.24	85.49	136.34	138.5	127.04	126.65	-0.524557	0.000314348
ENSMUSG00000032113	Chek1	2.22	1.61	1.61	2.58	0.81	0.88	0.93	0.64	1.27179	0.000316089
ENSMUSG00000002881	Nab1	36.45	36.48	40.51	41.99	26.45	28.58	24.91	24.48	0.573505	0.000317727
ENSMUSG00000017499	Cdc6	2.69	2.49	2.22	3.11	1.17	1.38	1.09	0.76	1.26979	0.000318277
ENSMUSG00000094028	Ighd4-1	88.28	127.26	108.25	139.79	53.55	43.91	45.15	28.93	1.44741	0.000318352
ENSMUSG00000024277	Mapre2	13.61	15.71	15.05	15.5	10.3	11.11	9.8	9.41	0.559731	0.000318757
ENSMUSG00000020897	Aurkb	9.92	9.71	10.23	12.46	3.68	5.2	4.83	2.69	1.4041	0.000319099
ENSMUSG00000012819	Cdh23	1.17	1.06	1.16	1.1	0.52	0.79	0.55	0.56	0.899699	0.000320696
ENSMUSG00000038379	Ttk	1.88	1.75	1.57	2.69	0.62	0.94	0.79	0.57	1.41881	0.000320739
ENSMUSG00000101316	Gm12663	0.07	0.04	0	0	0.45	1.16	0.73	1.7	-5.17483	0.000321502
ENSMUSG00000047642	D930020B18Rik	0.79	0.95	0.77	0.97	0.26	0.28	0.41	0.46	1.31181	0.00032288
ENSMUSG00000076608	Igkj5	15.51	11.68	25.81	18.55	1.03	1.96	4.36	2.79	2.93999	0.000323032
ENSMUSG00000026121	Sema4c	1.04	1.37	1.22	1.33	0.57	0.71	0.77	0.71	0.837035	0.000325304
ENSMUSG00000027469	Tpx2	7.81	7.83	8.16	10.52	2.73	4.64	3.85	2.7	1.32662	0.000326778
ENSMUSG00000038252	Ncapd2	27.13	25.77	28.29	30.87	14.59	18.73	18.38	14.7	0.761585	0.000328394
ENSMUSG00000076586	Igkv8-21	3.54	0.72	3.94	0.67	0.1	0	0	0	6.47881	0.000331899
ENSMUSG00000043391	2510009E07Rik	3.13	2.79	3.3	3.16	4.91	4.35	4.28	4.6	-0.550306	0.000332632
ENSMUSG00000096904	Gm3591	0.6	0.55	0.46	0.57	0.2	0.15	0.28	0.26	1.28637	0.00033304
ENSMUSG00000033952	Aspm	2.4	1.95	2.35	3.38	0.92	1.16	1.14	0.76	1.3234	0.000334299
ENSMUSG00000057406	Nsd2	10.36	10.28	10.17	12.75	6.38	7.52	6.83	6.24	0.688105	0.00033729
ENSMUSG00000041498	Kif14	2.39	2	2.29	2.95	0.84	1.25	1.02	0.66	1.36841	0.00033768
ENSMUSG00000041323	Ak7	0.78	1.05	0.63	1.01	0.43	0.26	0.28	0.24	1.49699	0.00033806
ENSMUSG00000026669	Mcm10	2.4	2.21	2	2.92	0.7	1.22	1.03	0.69	1.40778	0.00033824
ENSMUSG00000052415	Tchh	0.03	0.02	0.03	0.02	0.01	0.01	0.01	0.01	0.792481	0.000338291
ENSMUSG00000044068	Zrsr1	3.98	4.5	4.89	3.57	7.54	6.5	7.11	8.09	-0.791669	0.000338998
ENSMUSG00000073802	Cdkn2b	1.27	1.52	0.98	1.59	0.31	0.64	0.3	0.3	1.81948	0.000340059
ENSMUSG00000031901	Dus2	9.94	10.71	10.76	11.13	5.37	7.65	6.38	5.88	0.76113	0.000340134
ENSMUSG00000046329	Slc25a23	4.32	3.65	3.7	2.95	6.2	6.05	6.69	7.58	-0.864736	0.000344625
ENSMUSG00000033538	Casp4	36.18	33.91	31.47	41.39	19.71	23.24	22.83	18.85	0.754503	0.000345505
ENSMUSG00000031129	Slc9a9	23.68	23.39	25.26	27.73	15.53	16.6	16.56	12.88	0.704329	0.00034735
ENSMUSG00000034714	Ttyh2	1.97	2.2	2.19	1.76	1.36	0.94	1.06	1.12	0.859173	0.000349652
ENSMUSG00000019851	Perp	0.69	0.79	0.92	0.98	0.04	0.25	0.11	0.07	3.0031	0.000351385
ENSMUSG00000058174	Gm5148	0.06	0.03	0.11	0.07	0.4	0.23	0.45	0.58	-2.4891	0.000353352
ENSMUSG00000042659	Arrdc4	4.05	4.29	6.5	5.12	12.52	12.86	8.87	11.01	-1.18961	0.000355352
ENSMUSG00000043895	S1pr2	4.92	5.14	5.6	4.98	3.36	3.87	3.31	3.06	0.603743	0.000355744
ENSMUSG00000027074	Slc43a3	7.74	7.53	6.82	9.41	4.25	4.48	5.22	4.26	0.784439	0.000355901
ENSMUSG00000026271	Gpr35	2.73	2.48	4.3	3.74	0.34	1.22	0.47	0.43	2.56103	0.000360714
ENSMUSG00000002578	Ikzf4	42.33	37.58	38.73	41.41	54.18	53.54	56.57	59.55	-0.484257	0.000361411
ENSMUSG00000021493	Pdlim7	7.03	7.1	6.07	6.44	2.69	4.04	4.03	3.26	0.941067	0.00036215
ENSMUSG00000020866	Cacna1g	0.21	0.25	0.17	0.11	0	0	0.03	0.02	3.33245	0.000362953
ENSMUSG00000043733	Ptpn11	59.24	54.91	56.72	62.67	38.71	43.21	35.4	33.67	0.633859	0.00036577
ENSMUSG00000058290	Espl1	3.45	3.06	3.22	4.08	1.12	1.92	1.68	1.19	1.24692	0.00037447
ENSMUSG00000036528	Ppfibp2	0.49	0.49	0.4	0.52	0.09	0.22	0.18	0.14	1.59322	0.000375047
ENSMUSG00000026605	Cenpf	2.32	2.15	2.55	3.65	0.86	1.17	1.16	0.7	1.44727	0.000375107
ENSMUSG00000007207	Stx1a	9.59	9.7	8.58	7.66	13.35	13.34	15.58	16.08	-0.716217	0.000376595
ENSMUSG00000106205	C230096K16Rik	1.31	1.21	1.04	0.99	1.96	1.86	1.97	1.68	-0.716487	0.000376625
ENSMUSG00000034484	Snx2	68.36	68.08	67.61	74.29	44.5	52.49	50.79	46.87	0.517843	0.000377224
ENSMUSG00000016256	Ctsz	76.7	84.52	84.7	82.08	44.56	60.54	50.61	45.22	0.716857	0.000378437
ENSMUSG00000027326	Knl1	4.83	3.94	4.93	7.89	2.1	2.25	2.11	1.69	1.36001	0.000382589
ENSMUSG00000073394	Runx2os1	0.83	0.69	0.84	0.53	0.1	0.28	0.21	0.13	2.02542	0.000385525
ENSMUSG00000029687	Ezh2	19.24	18.5	21.33	24.18	13.06	11.8	14.07	12.69	0.684098	0.000385826
ENSMUSG00000036931	Nfkbid	51.09	54.69	64.6	51.18	31.07	33.92	37.55	35.94	0.674687	0.000386114
ENSMUSG00000037278	Tmem97	2.77	2.68	2.29	2.98	1.83	1.76	1.69	1.59	0.634352	0.000390354
ENSMUSG00000025758	Plk4	3.72	3.89	4.05	5.34	2.6	2.42	2.4	2.37	0.779667	0.000392291
ENSMUSG00000000303	Cdh1	0.16	0.28	0.14	0.14	0.49	0.52	0.47	0.41	-1.39746	0.000392497
ENSMUSG00000091705	H2-Q2	7.46	6.81	6.17	6.1	3.96	3.94	4.46	4.67	0.637971	0.000394135
ENSMUSG00000019942	Cdk1	4.19	4.27	4.79	6.19	1.59	2.47	2.07	1.31	1.40444	0.000394325
ENSMUSG00000029204	Rhoh	21.19	24.1	21.98	22.65	31.62	32.96	29.36	30.98	-0.474476	0.000394956
ENSMUSG00000090358	Gm2822	0.04	0.04	0.05	0.03	0	0.01	0	0.01	1.8072	0.000396039
ENSMUSG00000029553	Tfec	0.05	0.04	0.1	0.06	0.02	0.01	0.01	0.01	1.64718	0.000397552
ENSMUSG00000054752	Fsd1l	1.11	0.87	0.73	1.18	2.23	1.74	1.98	2.25	-1.08608	0.000400492
ENSMUSG00000028977	Casz1	1.21	1.14	1.04	1.14	1.57	1.84	1.57	1.85	-0.585535	0.000400784
ENSMUSG00000075033	Nxpe3	30.08	34.55	32.56	29.93	49.17	46.56	42.1	46.02	-0.532551	0.000400944
ENSMUSG00000020475	Pgam2	4.95	5.04	4.46	4.61	3.04	3.18	3.1	3.66	0.554933	0.000403827
ENSMUSG00000071341	Egr4	2.03	2.24	0.91	1.66	0.29	0.59	0.35	0.31	2.10244	0.000408714
ENSMUSG00000020914	Top2a	21.24	19.94	24.31	32.89	8.6	12.05	11.67	8.17	1.27389	0.000409117
ENSMUSG00000019854	Reps1	38.93	39.72	41.88	42.46	30.7	31.52	29.16	29.71	0.428295	0.000411287
ENSMUSG00000024007	Ppil1	23.37	26.05	23.78	25.28	17.32	18.83	17.15	15.8	0.512269	0.00041331
ENSMUSG00000029361	Nos1	0.11	0.14	0.18	0.17	0.04	0.07	0.03	0.05	1.5007	0.000416383
ENSMUSG00000006398	Cdc20	14.26	12.97	15.61	15.97	5.61	8.31	8.59	5.66	1.08545	0.000418401
ENSMUSG00000090691	Gm3667	1.17	1.56	1.77	1.48	0.52	0.45	0.85	0.48	1.39493	0.000418792
ENSMUSG00000030161	Gabarapl1	14.78	13.93	14.81	18.43	8.95	9.54	9.79	7.46	0.792265	0.000419943
ENSMUSG00000021806	Nid2	2.07	1.86	1.89	2.37	0.44	0.61	1.06	0.74	1.57392	0.000421615
ENSMUSG00000003824	Syce2	2.41	2.93	2.37	2.83	1.48	1.26	1.51	0.95	1.03059	0.000422041
ENSMUSG00000098322	5830468F06Rik	8.54	7.7	7.17	6.82	11.45	11.58	11.13	13.77	-0.66425	0.000422057
ENSMUSG00000058056	Palld	1.16	1.18	0.94	1.19	0.29	0.62	0.35	0.27	1.59512	0.00042284
ENSMUSG00000063077	Kif1b	9.03	8.91	9.64	9.06	11.88	11.97	12.4	12.08	-0.399602	0.000424859
ENSMUSG00000018900	Slc22a5	8.77	8.73	9.37	8.51	15.18	11.79	14.22	16.33	-0.691167	0.000426953
ENSMUSG00000045555	Mettl24	0.25	0.33	0.21	0.29	0.05	0.1	0.11	0.05	1.73498	0.000429031
ENSMUSG00000005413	Hmox1	17	15.54	19.55	13.85	8.05	9.25	5.54	5.75	1.22737	0.000429087
ENSMUSG00000039457	Ppl	0.09	0.08	0.06	0.05	0.01	0.01	0.01	0.03	1.72104	0.000430559
ENSMUSG00000051510	Mafg	9.82	9.47	10.52	9.88	6.41	7.69	6.89	7.02	0.504232	0.000434904
ENSMUSG00000113184	AC125351.1	0.31	0.34	0.28	0.22	0.58	0.52	0.71	0.52	-0.999396	0.000435087
ENSMUSG00000022656	Nectin3	0.06	0.06	0.03	0.04	0	0.01	0.01	0	1.98416	0.000435785
ENSMUSG00000025555	Farp1	10.24	11.44	8.57	10.13	3.59	5.85	5.17	5.21	1.04047	0.000437939
ENSMUSG00000040265	Dnm3	0.16	0.09	0.06	0.12	0.02	0.01	0.02	0.03	1.93682	0.000439815
ENSMUSG00000039735	Fnbp1l	0.07	0.05	0.04	0.07	0.21	0.13	0.14	0.14	-1.29342	0.00044044
ENSMUSG00000028524	Sgip1	0.09	0.05	0.06	0.07	0.03	0.01	0.01	0.01	1.67856	0.000442462
ENSMUSG00000074497	A430078G23Rik	13.76	14.06	15.89	13.29	19.77	22	19.74	22.9	-0.566357	0.000442682
ENSMUSG00000024033	Rsph1	2.59	2.08	1.84	2.31	0.78	1.02	1.32	0.82	1.17462	0.000443912
ENSMUSG00000013921	Clip3	11.81	11.37	9.33	11.44	5.59	7.66	6.27	5.69	0.806476	0.00044721
ENSMUSG00000012443	Kif11	11.64	10.63	12.54	17.16	4.64	6.14	5.93	3.53	1.36827	0.000449425
ENSMUSG00000002997	Prkar2b	1.34	1.26	1.24	1.64	0.74	0.85	0.84	0.9	0.706334	0.000449573
ENSMUSG00000027318	Adam33	0.46	0.31	0.39	0.37	0.05	0.04	0.09	0.15	2.22391	0.000449808
ENSMUSG00000044229	Nxpe4	0.15	0.18	0.18	0.18	0.07	0.11	0.08	0.06	1.04539	0.000449814
ENSMUSG00000107121	1110006O24Rik	0.32	0.36	0.41	0.33	0.51	0.53	0.54	0.55	-0.577604	0.000452205
ENSMUSG00000106776	Gm42646	0.46	0.75	0.61	0.88	2.58	1.63	1.54	2.55	-1.60451	0.000453849
ENSMUSG00000041046	Ramp3	1.26	1.31	1.04	1.04	2.42	3.1	2.37	1.84	-1.04255	0.000453927
ENSMUSG00000024222	Fkbp5	40.04	38.27	48.47	52.71	26.57	22.55	18.1	16.51	1.11226	0.000455946
ENSMUSG00000075028	Prdm11	1.71	1.92	1.69	1.66	2.39	2.55	2.38	2.35	-0.469646	0.000456409
ENSMUSG00000091013	Vmn1r1	0.02	0.01	0.01	0.03	0	0	0	0	1.39624	0.0004581
ENSMUSG00000027715	Ccna2	9.84	9.5	11.49	14.37	4.42	6.24	4.75	3.48	1.26844	0.000458583
ENSMUSG00000032890	Rims3	1.21	1.17	1.09	0.93	2.07	1.58	2.1	2.25	-0.851318	0.000459589
ENSMUSG00000017639	Rab11fip4	29.05	28.77	29.03	27.2	20.86	22.66	21.29	20.82	0.413637	0.000460655
ENSMUSG00000042215	Bag2	1.3	1.01	1.29	1.31	0.68	0.59	0.42	0.37	1.27075	0.000460719
ENSMUSG00000021265	Slc25a29	2.3	2.44	2.17	2.21	3.7	4.37	3.31	3.28	-0.674015	0.000462157
ENSMUSG00000038151	Prdm1	14.32	16.53	17.21	20.22	7.45	10.83	6.54	7.58	1.09006	0.00046242
ENSMUSG00000038576	Susd4	1.97	2.08	1.77	1.58	2.98	2.87	3.87	3.73	-0.85385	0.000463225
ENSMUSG00000015202	Cnksr3	7.39	7.66	7.38	6.24	10.49	10.45	9.86	11.17	-0.552211	0.00046323
ENSMUSG00000111966	Gm5781	0.39	0.54	0.63	0.43	0.98	1.09	1.4	0.96	-1.14687	0.000464663
ENSMUSG00000037725	Ckap2	3.05	3.42	3.14	4.28	1.27	2.07	1.27	1.09	1.31042	0.000465486
ENSMUSG00000026039	Sgo2a	0.55	0.51	0.63	0.8	0.26	0.36	0.27	0.23	1.12275	0.000465964
ENSMUSG00000039126	Prune2	0.05	0.07	0.07	0.05	0.02	0.03	0.03	0.02	1	0.000469603
ENSMUSG00000071716	Apol7e	8	8.67	8.86	7.83	12.01	10.74	12.48	12.39	-0.512329	0.000471091
ENSMUSG00000037710	Cisd1	11.93	13.51	14.15	12.97	8.33	9.67	7.22	8.06	0.663776	0.000471128
ENSMUSG00000102404	5530400K19Rik	0.4	0.21	0.35	0.33	0.04	0	0.04	0	3.85763	0.000471373
ENSMUSG00000103175	Gm37169	0.43	0.48	0.52	0.5	1.33	0.75	1.08	1.34	-1.17113	0.000473373
ENSMUSG00000109814	Gm45847	0.57	0.55	0.92	1.15	0.21	0.22	0.3	0.26	1.5926	0.000473832
ENSMUSG00000035246	Pcyt1b	1.63	1.57	1.6	1.59	1	0.92	1.14	1.19	0.591107	0.000474888
ENSMUSG00000086894	Gm15708	4.84	4.63	5.43	3.85	8.85	9.69	7.08	8.21	-0.851475	0.000475612
ENSMUSG00000025154	Arhgap19	3.21	3.07	4.17	4.61	1.87	1.94	2.13	1.6	0.980627	0.000476842
ENSMUSG00000065725	Gm26165	2.51	4.7	3.05	2.79	1.42	1.08	1.2	0.77	1.5278	0.00047938
ENSMUSG00000071547	Nt5dc2	0.79	0.67	0.6	0.54	0.25	0.23	0.09	0.15	1.87854	0.000485244
ENSMUSG00000047747	Rnf150	0.04	0.03	0.04	0.05	0	0.01	0.01	0.01	1.5572	0.00049002
ENSMUSG00000055538	Zcchc24	1.04	0.96	1.07	0.89	1.32	1.58	1.65	1.54	-0.614608	0.000490746
ENSMUSG00000004508	Gab2	0.49	0.61	0.9	0.7	0.15	0.25	0.29	0.24	1.5011	0.000490769
ENSMUSG00000029171	Pgm1	13.7	13.87	12.83	14.55	9.07	9.95	10.62	9.58	0.487041	0.000494568
ENSMUSG00000038482	Tfdp1	17.63	18.47	17.18	19.24	12.46	13.74	13.64	12.02	0.484453	0.000495602
ENSMUSG00000098318	Lockd	1.02	1.28	1.32	1.31	0.76	0.83	0.8	0.8	0.61465	0.000498501
ENSMUSG00000029414	Kntc1	2.81	2.47	2.64	3.63	1.16	1.2	1.64	0.87	1.2591	0.000498526
ENSMUSG00000024140	Epas1	3.17	4.5	3.46	4.48	1.97	2.34	2.18	1.84	0.891797	0.000499449
ENSMUSG00000049103	Ccr2	10.05	11.27	14.05	17.09	6.36	4.45	5.7	6.27	1.18578	0.000499835
ENSMUSG00000076617	Ighm	772.18	883.81	806.41	865.74	497.04	624.01	576.48	526.76	0.584685	0.000502827
ENSMUSG00000037474	Dtl	1.58	1.36	1.26	2	0.63	0.86	0.72	0.54	1.15913	0.000503342
ENSMUSG00000078768	Zfp566	2.17	2.29	2.33	2.21	3.16	2.97	2.95	2.88	-0.408358	0.000503987
ENSMUSG00000028664	Ephb2	0.07	0.04	0.03	0.06	0	0	0.01	0.01	2.03232	0.0005042
ENSMUSG00000002393	Nr2f6	4.69	4.49	4.16	4.14	2.07	3.06	2.55	2.05	0.860534	0.000505099
ENSMUSG00000091472	Gm3739	4.52	5.5	6.29	5.61	3.2	2.46	3.25	3.29	0.843266	0.000506366
ENSMUSG00000112980	D430020J02Rik	1.51	1.31	1.32	2.03	0.77	0.73	0.89	0.78	0.932385	0.000507952
ENSMUSG00000108432	Gm44756	0.26	0.45	0.23	0.39	0.07	0.03	0.08	0.1	2.139	0.000508237
ENSMUSG00000034881	Tbxa2r	21.69	24.62	23.62	17.86	36.71	39.92	32.57	36.61	-0.738597	0.000509716
ENSMUSG00000014198	Zfp385c	0.19	0.19	0.2	0.12	0.04	0.05	0.08	0.07	1.41495	0.000510581
ENSMUSG00000036390	Gadd45a	4.87	5.4	4.51	4.46	1.74	3.09	2.34	2.33	1.04008	0.000510746
ENSMUSG00000001228	Uhrf1	15.7	15.1	14.44	18.53	6.44	9.81	8.62	6.01	1.06812	0.000511795
ENSMUSG00000023031	Cela1	3.39	2.61	2.61	2.69	0.81	1.26	1.54	1.3	1.22432	0.000514254
ENSMUSG00000028551	Cdkn2c	12.86	13.15	13.31	15.75	5.8	9.26	6.92	5.71	1.01444	0.00051434
ENSMUSG00000034796	Cpne7	1.31	1.2	1.2	1.13	1.98	2.81	4.05	3.62	-1.30758	0.000517714
ENSMUSG00000022385	Gtse1	5.74	5.02	5.39	6.68	2.3	3.69	2.98	2.51	1.00502	0.00051898
ENSMUSG00000039960	Rhou	0.02	0.03	0.03	0.02	0	0.01	0	0	1.54248	0.000519834
ENSMUSG00000001802	Lrp3	1.15	1.08	0.79	0.79	0.35	0.37	0.54	0.45	1.13681	0.000522134
ENSMUSG00000030598	Fbxo17	3.6	3.85	3.2	2.72	4.97	5.88	6.34	6.25	-0.813815	0.000530538
ENSMUSG00000037544	Dlgap5	4.17	4.36	4.63	5.97	1.95	2.61	2.83	1.96	1.03522	0.000532586
ENSMUSG00000025407	Gli1	0.27	0.3	0.24	0.26	0.51	0.45	0.37	0.5	-0.746015	0.000535605
ENSMUSG00000090185	Gm15523	1.18	2.18	1.52	1.17	0.18	0.34	0.57	0.32	2.13251	0.000536067
ENSMUSG00000021569	Trip13	2.34	1.8	1.87	2.96	0.86	1.03	1.13	0.7	1.25481	0.000537425
ENSMUSG00000025395	Prim1	8.3	7.71	7.74	10.69	4.82	5.01	5.64	4.73	0.758584	0.000539205
ENSMUSG00000019558	Slc6a8	1.34	1.39	1.21	1.28	0.74	0.82	0.98	0.72	0.681256	0.000539717
ENSMUSG00000028066	Pmf1	7.48	7.58	6.95	6.66	4.8	5.53	5.17	4.96	0.48593	0.000541671
ENSMUSG00000025466	Fuom	1.5	1.57	1.1	1.41	0.8	0.88	0.82	0.84	0.721584	0.000542548
ENSMUSG00000032528	Vipr1	2.71	2.53	2.07	1.81	4.09	4.71	3.82	3.95	-0.872075	0.000543525
ENSMUSG00000035799	Twist1	0.15	0.13	0.19	0.1	0.02	0	0.03	0	3.00094	0.000544327
ENSMUSG00000037572	Wdhd1	4.47	4.32	4.28	5.21	3.12	2.91	3.36	3.07	0.548771	0.000545603
ENSMUSG00000003484	Cyp4f18	0.75	0.66	0.68	0.4	0.3	0.2	0.22	0.25	1.30239	0.000549507
ENSMUSG00000032174	Icam5	1.37	1.49	1.09	1.47	0.52	0.59	0.76	0.8	1.02168	0.000549655
ENSMUSG00000026389	Steap3	0.17	0.14	0.28	0.17	0.02	0.02	0.04	0.07	2.15322	0.000553345
ENSMUSG00000000708	Kat2b	13.68	14.13	13.51	13.85	20.71	17.37	18.5	19.89	-0.46765	0.000556047
ENSMUSG00000031958	Ldhd	0.4	0.4	0.34	0.35	0.67	0.61	1.03	0.92	-1.06674	0.000556096
ENSMUSG00000022827	Rabl3	5.24	5.45	5.41	6.15	4.2	3.97	4.06	3.97	0.454514	0.000557158
ENSMUSG00000034833	Tespa1	13.51	12.26	12.97	14.05	19.25	17.58	17.74	17.53	-0.450178	0.000559109
ENSMUSG00000102918	Pcdhgc3	0.95	0.84	0.64	0.9	0.46	0.51	0.38	0.41	0.897942	0.000560073
ENSMUSG00000027699	Ect2	2.97	3.24	3.51	5.08	1.6	1.82	1.64	1.15	1.23587	0.000560734
ENSMUSG00000052302	Tbc1d30	7.27	8	8.73	8.53	14.09	17.09	12.36	12.19	-0.76588	0.000562079
ENSMUSG00000003541	Ier3	0.83	1.12	1.73	1.05	0.07	0.3	0.18	0.25	2.6202	0.000564913
ENSMUSG00000032652	Crebl2	14.71	14.29	15.95	16.8	25.15	22.73	21	21.45	-0.547879	0.000565362
ENSMUSG00000028896	Rcc1	11.09	10.51	9.85	10.49	7.23	8.02	8.01	7.15	0.464126	0.000565446
ENSMUSG00000033720	Sfxn5	0.43	0.42	0.42	0.43	0.28	0.27	0.34	0.29	0.517471	0.000568237
ENSMUSG00000039908	Slc26a11	7.9	7.24	6.1	6.76	4.02	4.37	4.8	4.79	0.635301	0.000572328
ENSMUSG00000019917	43353	0.38	0.37	0.37	0.46	0.13	0.23	0.2	0.2	1.03972	0.000577841
ENSMUSG00000018909	Arrb1	21.72	20.77	20.08	18.77	26.88	29.46	26.89	28	-0.452327	0.000578249
ENSMUSG00000043885	Slc36a4	23.71	21.11	21.04	25.64	14.47	15.66	16.74	15.08	0.559418	0.000580932
ENSMUSG00000042208	0610010F05Rik	1.03	0.94	1.06	1.32	0.63	0.6	0.73	0.65	0.720615	0.000581897
ENSMUSG00000028716	Pdzk1ip1	12.95	12.24	8.25	11.21	4	5.8	6	4.95	1.10125	0.000585669
ENSMUSG00000037628	Cdkn3	2.41	2.38	3.27	3.06	1.41	1.74	1.48	1.19	0.92809	0.000585957
ENSMUSG00000055044	Pdlim1	5.14	5.18	5.23	4.38	7.64	9.11	6.95	7.54	-0.643991	0.000586465
ENSMUSG00000023830	Igf2r	46.13	40.82	46.48	43.05	57.58	58.88	60.16	60.74	-0.429213	0.000587037
ENSMUSG00000034413	Neurl1b	2.38	2.11	2.46	2.96	1.39	1.51	1.05	0.99	1.01062	0.000592171
ENSMUSG00000060733	Ipmk	6.5	6.71	7.58	7.12	5.13	5.19	4.47	4.87	0.504615	0.0005922
ENSMUSG00000036499	Eea1	20.83	19.2	20.76	25.73	13.02	15.18	12.33	11.92	0.719208	0.000592253
ENSMUSG00000042489	Clspn	4.54	4.42	4.15	5.14	1.55	2.44	2.4	1.31	1.28761	0.000592359
ENSMUSG00000068463	B630019A10Rik	2.94	2.27	2.73	2.28	4.72	3.75	4.7	5.58	-0.867969	0.000592708
ENSMUSG00000055491	Pprc1	14.27	12.48	13.17	12.63	17.7	16.97	18.02	18.42	-0.437435	0.000593293
ENSMUSG00000024064	Galnt14	0.14	0.06	0.14	0.1	0.28	0.35	0.53	0.36	-1.72792	0.000597403
ENSMUSG00000026779	Mastl	0.8	0.7	0.71	1.26	0.4	0.32	0.35	0.24	1.35812	0.000598147
ENSMUSG00000097899	Gm16894	2.68	2.6	2.12	3.12	1.35	1.01	1.62	1.18	1.03017	0.000601091
ENSMUSG00000072663	Spef2	0.24	0.19	0.21	0.24	0.39	0.38	0.31	0.34	-0.666885	0.000602611
ENSMUSG00000026576	Atp1b1	16.28	11.65	14.27	16.78	7.64	9.3	6.38	7.61	0.928754	0.000604194
ENSMUSG00000037466	Tedc1	3.37	3.43	3.6	3.48	1.78	2.39	2.47	2.16	0.665907	0.000604344
ENSMUSG00000007080	Pole	4.63	4.15	4.46	5.04	2.12	2.91	3.04	2.2	0.844397	0.000606429
ENSMUSG00000032231	Anxa2	27.75	24.96	27.74	27.37	8.95	17.09	11.06	8.17	1.3116	0.000608806
ENSMUSG00000050578	Mmp13	0.06	0.17	0.04	0.25	0	0	0	0.01	3.24991	0.000611455
ENSMUSG00000020808	Pimreg	2.67	3.46	3.27	3.1	1.15	1.87	1.74	1.2	1.09014	0.000611519
ENSMUSG00000076749	Tcrg-C1	0.79	0.7	1.18	0.8	1.57	2.57	2.06	1.84	-1.20838	0.000613937
ENSMUSG00000070780	Rbm47	0.14	0.15	0.26	0.16	0.02	0.06	0.05	0.05	1.79675	0.000614163
ENSMUSG00000020279	Il9r	12.88	13.67	11.49	10.28	5.7	7.58	7.48	7.33	0.782643	0.000614544
ENSMUSG00000032186	Tmod2	0.03	0.02	0.02	0.03	0.09	0.09	0.06	0.05	-1.21656	0.000614614
ENSMUSG00000027597	Ahcy	2.53	2.73	2.95	2.55	1.96	1.99	2.01	1.93	0.443034	0.000616793
ENSMUSG00000091530	Cldn20	0.21	0.21	0.16	0.24	0.42	0.34	0.57	0.43	-1.05569	0.00062112
ENSMUSG00000056888	Glipr1	24.68	26.46	28.4	31.89	18.9	19.61	18.09	16.65	0.601097	0.000622682
ENSMUSG00000035365	Parpbp	1.24	1.04	1.68	1.84	0.59	0.74	0.64	0.63	1.11355	0.00062388
ENSMUSG00000022657	Cd96	80.86	81.53	77.41	69.06	105.74	110.61	128.51	109.51	-0.555823	0.0006257
ENSMUSG00000022246	Rai14	0.92	0.93	0.62	1.25	0.18	0.43	0.24	0.19	1.84379	0.000626886
ENSMUSG00000053198	Prx	1.22	1	1.14	0.95	0.43	0.72	0.41	0.45	1.11651	0.000627692
ENSMUSG00000015437	Gzmb	13.57	19.69	36.66	37.39	4.18	7.3	6.25	5.59	2.10415	0.000630535
ENSMUSG00000043051	Disc1	0.66	0.73	0.7	0.91	0.3	0.4	0.17	0.23	1.47055	0.000633648
ENSMUSG00000073418	C4b	0.16	0.14	0.52	0.17	0.04	0.04	0.02	0.03	2.41585	0.000637134
ENSMUSG00000017716	Birc5	19.3	19.25	21.97	27.33	9.25	13.03	10.71	7.5	1.13074	0.000639001
ENSMUSG00000045071	E130308A19Rik	4.07	3.75	3.89	4.5	2.93	2.93	2.99	2.94	0.454648	0.000639821
ENSMUSG00000032281	Acsbg1	19.56	23.19	20.54	17.9	27.96	31.31	29.64	32.05	-0.579275	0.00064234
ENSMUSG00000018648	Dusp14	4.28	5.32	3.57	3.9	1.7	2.69	1.7	1.96	1.09077	0.000647787
ENSMUSG00000017756	Slc12a7	21.37	21.67	21.27	18.86	27.45	28.23	32	32.46	-0.528621	0.000648002
ENSMUSG00000024070	Prkd3	2.53	2.34	2.71	2.19	4.02	3.86	3.64	3.26	-0.595425	0.000648072
ENSMUSG00000047434	Xxylt1	17.22	16.66	17.08	16.44	23.17	22.1	20.81	22.21	-0.388498	0.000648119
ENSMUSG00000036768	Kif15	2.95	2.64	3.02	4.25	0.94	1.64	1.52	1.03	1.3358	0.000651154
ENSMUSG00000052713	Zfp608	1.24	0.9	1.36	0.93	1.86	2.05	2	2.29	-0.900934	0.000651937
ENSMUSG00000093765	Gm20658	0.21	0.16	0.12	0.17	0.01	0.04	0.05	0.01	2.37759	0.000651956
ENSMUSG00000027454	Gins1	3.67	3.49	3.34	4.68	1.93	1.74	2.54	1.95	0.894012	0.000656928
ENSMUSG00000033910	Gucy1a1	2.93	2.43	2.47	3.41	4.93	5.59	4.43	4.5	-0.796648	0.000657224
ENSMUSG00000087057	Gm11730	3.83	2.49	4.79	3.3	0.96	0.7	1.24	1.59	1.69774	0.000658569
ENSMUSG00000060579	Fhit	1.14	1.15	1.27	0.99	0.69	0.7	0.58	0.45	0.915523	0.000659001
ENSMUSG00000057193	Slc44a2	46.15	43.58	44.71	42.27	55.3	59.73	63.69	59.13	-0.427532	0.00065976
ENSMUSG00000039208	Metrnl	3.45	3.75	5.39	4.4	1.66	2.44	2.19	1.67	1.08916	0.000660774
ENSMUSG00000090394	4930523C07Rik	9.99	10.46	9.71	9.16	12.78	13.56	12.91	12.99	-0.410818	0.000662059
ENSMUSG00000055835	Zfp1	15	16.86	15.18	15.92	20.86	20.37	20.54	21.59	-0.405876	0.000664307
ENSMUSG00000112950	Gm32369	0.07	0.14	0.14	0.07	0.03	0	0	0	2.95345	0.000666442
ENSMUSG00000055675	Kbtbd11	100.95	98.2	116.05	104.27	173.1	150.79	140.33	149.59	-0.547826	0.000669462
ENSMUSG00000031618	Nr3c2	0.93	1.07	0.63	0.69	2.04	1.74	1.5	1.7	-1.08705	0.000672632
ENSMUSG00000020520	Galnt10	32.68	31.84	30.82	25.51	45.52	48.58	42.62	43.58	-0.581809	0.000672869
ENSMUSG00000098146	Gm26935	1.07	0.86	1.01	1.11	2.12	1.5	1.75	2.32	-0.90478	0.000673087
ENSMUSG00000037447	Arid5a	25.95	26.55	25.65	22.91	32.84	35.37	33.98	34.22	-0.434381	0.000673378
ENSMUSG00000000686	Abhd15	0.93	0.91	0.99	0.77	0.41	0.27	0.33	0.55	1.22823	0.000674506
ENSMUSG00000032126	Hmbs	4.41	4.44	4.05	4.34	3.01	3.46	3.18	3.08	0.437425	0.000677749
ENSMUSG00000015112	Slc25a13	2.94	2.66	2.36	3.38	1.65	1.76	1.42	1.21	0.906475	0.000678806
ENSMUSG00000061607	Mdc1	18.56	18.12	19.43	18.38	24.29	24.09	23.31	25.53	-0.383753	0.000679938
ENSMUSG00000048416	Mlf1	0.73	0.94	0.82	0.97	0.23	0.52	0.31	0.27	1.41221	0.000680188
ENSMUSG00000054619	Mettl7a1	9.93	10.7	10.88	11.6	6.75	7.26	6.81	4.98	0.752143	0.000689879
ENSMUSG00000061859	Patj	6.79	6.61	7.2	6.75	8.85	9.72	9.13	8.66	-0.409646	0.000690639
ENSMUSG00000061489	Olfr525	0.18	0.26	0.2	0.24	0.07	0.06	0.08	0.13	1.31359	0.000691248
ENSMUSG00000052751	Repin1	5.73	5.63	5.55	6.48	3.35	4.41	3.77	3.92	0.601157	0.000691811
ENSMUSG00000053644	Aldh7a1	3.9	3.64	3.67	3.67	2.3	2.74	2.86	2.34	0.54336	0.000692189
ENSMUSG00000068744	Psrc1	1.34	1.45	1.42	1.74	0.89	1.01	1	1.03	0.588698	0.000700223
ENSMUSG00000063455	D630045J12Rik	0.13	0.09	0.05	0.1	0.03	0.02	0.03	0.02	1.50094	0.000702247
ENSMUSG00000027423	Snx5	54.76	55.28	58.4	64.04	41.93	43.85	43.57	40.5	0.45066	0.000708397
ENSMUSG00000034329	Brip1	1.3	1.28	1.22	1.82	0.52	0.72	0.82	0.54	1.10718	0.000709192
ENSMUSG00000044933	Sstr3	0.22	0.21	0.35	0.16	0	0.03	0.05	0.01	3.16385	0.000711084
ENSMUSG00000006014	Prg4	12.01	13.44	12.64	10.65	17.51	18.17	19.01	22.98	-0.668873	0.000712682
ENSMUSG00000027323	Rad51	3.95	3.94	3.46	5.41	1.64	2.16	2.2	1.3	1.2067	0.00071576
ENSMUSG00000029463	Fam216a	3.9	3.71	3.68	4.25	2.77	2.81	2.92	2.98	0.43378	0.000716125
ENSMUSG00000110266	Gm32742	0.04	0.06	0.12	0.13	0	0.02	0	0	2.76303	0.000716714
ENSMUSG00000030748	Il4ra	49.01	51.61	54.23	44.31	74.04	71.56	65.98	69.16	-0.497908	0.000721784
ENSMUSG00000024533	Spire1	0.29	0.36	0.35	0.36	0.23	0.22	0.17	0.17	0.761837	0.000722659
ENSMUSG00000032688	Malt1	21.63	23.54	22.64	25.34	16.12	18.22	15.46	14.91	0.527036	0.000724701
ENSMUSG00000002332	Dhrs1	10.16	11.27	11.38	9.84	6.15	7.72	7.23	7.57	0.575044	0.000725198
ENSMUSG00000085603	Gm11346	5.41	4.58	5.94	4.72	9.29	7.67	7.68	9.9	-0.739672	0.000726565
ENSMUSG00000053746	Ptrh1	3.9	4.45	4.6	3.74	2.56	3.04	2.39	2.79	0.629208	0.000731409
ENSMUSG00000040746	Rnf167	43.58	43.29	43.5	40.61	53.92	54.62	56.08	55.16	-0.362627	0.000732214
ENSMUSG00000105879	Gm6204	4.93	5.75	5.06	5.26	7.39	10	7.88	7.81	-0.64693	0.000734188
ENSMUSG00000024589	Nedd4l	1.52	1.66	1.9	1.58	2.41	2.77	2.27	2.49	-0.576269	0.00074391
ENSMUSG00000030978	Rrm1	18.76	18.3	17.41	23.13	10.96	13.04	11.96	9.28	0.780352	0.000744227
ENSMUSG00000011382	Dhdh	0.58	0.5	0.56	0.61	0.39	0.35	0.42	0.39	0.525527	0.000751781
ENSMUSG00000013562	4833413E03Rik	0.18	0.1	0.1	0.19	0.37	0.38	0.3	0.39	-1.33018	0.00075857
ENSMUSG00000089762	Ier5l	6.57	8.41	21.12	7.38	1.68	2.71	2.04	2.5	2.12869	0.00076498
ENSMUSG00000011589	Fsd1	0.24	0.2	0.18	0.44	0	0.04	0.02	0.04	3.13678	0.000765403
ENSMUSG00000023972	Ptk7	0.3	0.28	0.26	0.27	0.05	0.01	0.07	0.07	2.44736	0.000766835
ENSMUSG00000030447	Cyfip1	22.75	22.78	21.61	25.54	13.07	17.73	13.25	12.36	0.728074	0.000767165
ENSMUSG00000077202	Gm25612	0.55	0.81	1.11	0.51	1.56	3.24	3.61	3.09	-1.93555	0.000767631
ENSMUSG00000027530	Fabp12	0.15	0.22	0.13	0.14	0	0	0.03	0.03	3.05945	0.000767644
ENSMUSG00000035413	Tmem98	0.11	0.06	0.09	0.1	0.02	0.02	0	0	2.50094	0.000768888
ENSMUSG00000026796	Fam129b	3.12	3.37	2.88	2.69	1.34	2.14	1.64	1.6	0.855098	0.000769149
ENSMUSG00000045065	9930022D16Rik	0.13	0.15	0.19	0.17	0	0.01	0.03	0.04	2.74432	0.000769914
ENSMUSG00000036306	Lzts1	2.01	2.13	1.75	1.86	1.18	1.44	1.27	1.37	0.555688	0.000773693
ENSMUSG00000112711	Gm32552	0.03	0.03	0.06	0.03	0.1	0.08	0.09	0.09	-1.11646	0.000775302
ENSMUSG00000035112	Wnk4	0.46	0.36	0.38	0.3	0.6	0.66	0.59	0.65	-0.736118	0.000780434
ENSMUSG00000027035	Cers6	5.55	4.52	8.17	7.05	3.26	2.51	2.95	2.96	1.0819	0.000784004
ENSMUSG00000038855	Itpkb	52.92	55.43	61.62	54.16	78.91	83.26	71.89	76.17	-0.469363	0.000784314
ENSMUSG00000026080	Chst10	3.65	3.89	3.94	3.32	5.05	5.71	5.15	4.94	-0.494315	0.000791626
ENSMUSG00000046598	Bdh1	19.1	17.57	19.5	18.45	14.63	14.53	14.24	13.66	0.38624	0.000793645
ENSMUSG00000011179	Odc1	26.9	31.41	34.02	30.54	18	23.25	17.91	17.73	0.680645	0.000798073
ENSMUSG00000022070	Bora	2.94	2.74	2.65	3.25	2.13	1.87	2.09	2.02	0.509058	0.000798518
ENSMUSG00000050473	Slc35d3	0.47	0.44	0.61	0.55	0.09	0.13	0.14	0.28	1.73605	0.000800204
ENSMUSG00000108090	Gm6637	37.13	42.81	40.52	52.16	10.79	24.22	17.99	16.29	1.36319	0.000801279
ENSMUSG00000029093	Sorcs2	3.91	2.97	4.46	2.74	7.3	6.59	5.99	6.71	-0.939972	0.000802803
ENSMUSG00000074813	Gm14005	0.9	1.08	1.02	0.94	0.54	0.68	0.65	0.47	0.753274	0.000803183
ENSMUSG00000027508	Pag1	13.15	12.76	14.19	12.23	20.37	17.83	17.13	17.95	-0.484503	0.000803417
ENSMUSG00000026672	Optn	2.07	1.89	2.27	2.2	0.99	0.83	1.48	1.05	0.976956	0.000804571
ENSMUSG00000040022	Rab11fip2	3.2	3.09	3	3.36	4.94	4.14	4.44	5.46	-0.577133	0.0008078
ENSMUSG00000040204	Pclaf	9.92	9.05	9.76	16.79	4.34	4.82	4.71	2.76	1.43709	0.000808298
ENSMUSG00000028044	Cks1b	10.84	11.31	11.42	13.49	5.79	7.03	6.98	4.21	0.993976	0.000810002
ENSMUSG00000025779	Ly96	3.16	2.81	3.22	5.84	1.62	1.31	1.54	1.45	1.27913	0.000810433
ENSMUSG00000031258	Xkrx	0.75	0.56	0.47	0.53	1.2	0.92	1.06	1.04	-0.873267	0.000811324
ENSMUSG00000087242	C78197	2.37	1.98	2.51	3.01	1.03	0.97	1.34	1.5	1.02919	0.000812738
ENSMUSG00000021256	Vash1	0.2	0.29	0.22	0.21	0.12	0.1	0.11	0.15	0.884342	0.000813151
ENSMUSG00000041238	Rbbp8	5.18	4.5	5.61	6.45	2.91	3.5	3.46	2.72	0.782423	0.000814236
ENSMUSG00000079071	Gm14085	6.67	6.29	6.88	5.25	12.78	9.27	15.78	16.04	-1.07544	0.000814504
ENSMUSG00000092277	Gm19684	0.95	0.89	0.74	0.66	1.34	1.22	1.34	1.36	-0.705614	0.000821067
ENSMUSG00000043629	1700019D03Rik	0.36	0.26	0.23	0.31	0.78	1.06	0.68	0.51	-1.32623	0.000822595
ENSMUSG00000028702	Rad54l	1.38	1.51	1.34	1.85	0.47	0.72	0.87	0.45	1.30627	0.000825202
ENSMUSG00000036853	Mcoln3	2.46	2	2.45	2.42	3.95	3.39	3.97	3.18	-0.63151	0.000830086
ENSMUSG00000022817	Itgb5	2.82	2.7	2.48	3.24	1.06	1.9	1.06	1	1.20313	0.0008339
ENSMUSG00000070385	Ampd1	0.3	0.28	0.3	0.26	0.48	0.48	0.73	0.82	-1.07316	0.000834265
ENSMUSG00000112230	Ifngas1	1.08	1.55	2.25	1.63	0.77	0.6	0.59	0.73	1.22471	0.000838626
ENSMUSG00000062210	Tnfaip8	11.08	11.21	12.42	13.44	8.52	8.82	7.21	7.28	0.5979	0.000840101
ENSMUSG00000041073	Nacad	2.01	2.23	1.83	1.93	3.17	3.1	2.71	3.79	-0.665483	0.000840478
ENSMUSG00000025854	Fam20c	0.51	0.42	0.37	0.49	0.06	0.19	0.04	0.03	2.64182	0.000841453
ENSMUSG00000062510	Nsl1	1.16	1.06	1.3	1.38	0.68	0.88	0.76	0.65	0.717189	0.00084375
ENSMUSG00000086335	Gm12107	1.05	0.73	1.18	0.68	2.03	1.67	2.05	1.79	-1.0756	0.000850552
ENSMUSG00000060240	Cend1	0.33	0.42	0.3	0.49	0.22	0.17	0.19	0.2	0.926012	0.000852528
ENSMUSG00000031778	Cx3cl1	0.78	0.49	0.32	0.55	0.07	0.19	0.08	0.15	2.07688	0.000858324
ENSMUSG00000022033	Pbk	2.9	3.01	3.3	4.94	1.29	1.47	1.57	0.77	1.48106	0.000864395
ENSMUSG00000097729	2310015A10Rik	23.12	18.62	21.61	24.01	13.27	11.56	14.78	15.07	0.676773	0.00086743
ENSMUSG00000025473	Adam8	8.36	8.39	10.58	9.08	2.69	3.68	4.87	5.17	1.18703	0.00086745
ENSMUSG00000042606	Hirip3	9.81	9.35	8.09	10.44	6.6	6.79	6.49	6.24	0.522776	0.000867674
ENSMUSG00000020599	Rgs9	9.44	8.04	5.51	8.01	2.73	2.89	4.02	4.11	1.16848	0.000867973
ENSMUSG00000096039	D830030K20Rik	1.27	1.58	1.41	1.46	0.62	0.37	0.67	0.8	1.25245	0.000868247
ENSMUSG00000002055	Spag5	4.55	4.09	4.88	5.86	1.1	2.36	2.33	1.47	1.47008	0.000872201
ENSMUSG00000026663	Atf6	5.71	5.71	7.19	7.18	3.75	4.42	4.34	4.01	0.634942	0.000881504
ENSMUSG00000035441	Myo1d	1.78	2	1.51	2.1	0.51	1.06	0.87	0.67	1.27877	0.000883498
ENSMUSG00000004568	Arhgef18	36.45	36.39	39.91	33.94	49.02	58.42	48.79	51.66	-0.501451	0.000884887
ENSMUSG00000020642	Rnf144a	7.39	7.19	9.99	9.22	5.38	5.32	4.34	4.86	0.753606	0.000887902
ENSMUSG00000024986	Hhex	0.65	0.52	0.64	0.37	0.2	0.15	0.15	0.06	1.96073	0.000889844
ENSMUSG00000076757	Tcrg-C4	1.65	1.04	1.78	1.59	3.39	2.6	3.45	2.87	-1.03671	0.000890729
ENSMUSG00000103869	Gm37420	0.87	1.18	0.77	1.49	0.51	0.34	0.34	0.47	1.33113	0.000893177
ENSMUSG00000025747	Tyms	5.75	5.62	5.04	7.28	3.18	3.88	3.42	2.67	0.846909	0.000896117
ENSMUSG00000023909	Paqr4	4.21	4.32	4.14	5.23	2	3.13	1.75	1.86	1.06443	0.000897929
ENSMUSG00000030545	Pex11a	2.37	2.22	2.35	2.85	1.05	1.63	1.48	1.35	0.836532	0.000898073
ENSMUSG00000039748	Exo1	1.13	1.04	0.86	1.29	0.51	0.65	0.48	0.35	1.12074	0.000898831
ENSMUSG00000025978	Rftn2	0.71	0.67	0.92	0.86	1.18	1.38	1.29	1.19	-0.675882	0.000899147
ENSMUSG00000027994	Mcub	13.95	13.78	14.11	14.29	9.5	11.05	10.87	9.12	0.473861	0.000900356
ENSMUSG00000027115	Kif18a	1.56	1.68	2	2.37	1.09	1.11	1.03	0.81	0.898666	0.000903159
ENSMUSG00000026880	Stom	2.85	2.98	2.84	3.39	2.11	2.19	2.21	2.28	0.451296	0.000905715
ENSMUSG00000032802	Srxn1	17.95	19.13	16.42	22.79	5.52	11.4	5.88	4.37	1.57644	0.000909571
ENSMUSG00000025001	Hells	4.52	3.94	3.66	6.35	2.2	2.55	2.13	1.76	1.07116	0.000912482
ENSMUSG00000037419	Endod1	45.79	43.96	48.66	54.73	35.71	34.52	31.17	29.84	0.55614	0.000913327
ENSMUSG00000037138	Aff3	25.6	23.96	24.57	24.73	32.08	33.57	30.93	30.82	-0.365317	0.000914074
ENSMUSG00000031672	Got2	12.61	12.56	12.58	13.28	9.36	10.4	9.82	8.95	0.406848	0.000916037
ENSMUSG00000032246	Calml4	0.02	0.05	0.03	0.03	0.09	0.07	0.08	0.11	-1.22672	0.00091621
ENSMUSG00000001517	Foxm1	5.62	5.64	5.64	6.24	2.46	3.79	3.58	2.34	0.956584	0.0009253
ENSMUSG00000104414	Gm37799	0.76	0.62	0.58	0.53	0	0.07	0.08	0	4.42792	0.000927372
ENSMUSG00000022803	Popdc2	1.1	1.19	1.07	1.41	0.2	0.43	0.6	0.33	1.684	0.000936069
ENSMUSG00000094356	Igkv8-28	1.31	7.38	4.07	3.12	0.11	0	0.22	0	6.35694	0.000938892
ENSMUSG00000031756	Cenpn	1.89	1.88	1.97	2.92	1.2	1.2	1.22	1	0.87944	0.000940042
ENSMUSG00000036216	Leap2	0.2	0.13	0.13	0.24	0.44	0.42	0.39	0.33	-1.16916	0.000945501
ENSMUSG00000054321	Taf4b	3.05	2.94	3.61	3.1	4.32	4.4	4.23	4.58	-0.467638	0.000945806
ENSMUSG00000020258	Glyctk	1.47	1.51	1.58	1.58	1.91	2.28	2.16	2.01	-0.440196	0.000947847
ENSMUSG00000031385	Plxnb3	0.12	0.07	0.18	0.11	0	0.02	0.01	0.03	2.48709	0.000950437
ENSMUSG00000034773	BC030867	1.54	1.36	1.46	2.25	0.73	0.82	0.78	0.47	1.23019	0.000950877
ENSMUSG00000026981	Il1rn	1.22	1.17	0.96	1.48	0.12	0.52	0.3	0.2	2.21734	0.000951323
ENSMUSG00000076478	Trbv23	16.29	12.79	19.88	15.14	8.94	8.46	10.38	7.74	0.84113	0.00095215
ENSMUSG00000022797	Tfrc	12.22	11.46	11.33	14.05	8.28	5.51	7.71	7.18	0.784597	0.000960912
ENSMUSG00000037820	Tgm2	2.31	2.76	3.08	1.9	6.1	4.31	4.54	4.7	-0.974652	0.000965027
ENSMUSG00000051804	Adam6b	0.42	0.66	0.63	0.87	0.29	0.18	0.29	0.22	1.34163	0.000965243
ENSMUSG00000051000	Fam160a1	2.56	3.5	3.14	4	5.98	9.02	6.36	5.76	-1.03124	0.000968462
ENSMUSG00000044550	Tceal3	0.81	0.8	0.53	0.54	0.21	0.36	0.3	0.3	1.16409	0.000978787
ENSMUSG00000018381	Abi3	2.22	2.39	1.96	1.56	3.66	3.06	3.84	3.52	-0.802377	0.000988619
ENSMUSG00000109341	Gm30873	0.4	0.28	0.29	0.31	0.1	0.09	0.2	0.09	1.4067	0.000992092
ENSMUSG00000039087	Rreb1	4.58	4.38	4.95	3.74	6.9	6.58	5.93	7.05	-0.587287	0.00099233
ENSMUSG00000032845	Alpk2	0.37	0.36	0.39	0.35	0.23	0.16	0.11	0.19	1.09248	0.000992543
ENSMUSG00000020493	Prr11	2.66	2.74	3.21	3.9	1.19	1.56	1.43	0.72	1.38617	0.000993088
ENSMUSG00000032586	Traip	0.98	0.83	1.02	1.07	0.5	0.67	0.64	0.48	0.766524	0.000998343
ENSMUSG00000041920	Slc16a6	10.7	10.38	9.35	11.39	8.01	7.2	7.59	7.64	0.455105	0.00100368
ENSMUSG00000020974	Pole2	3.39	2.83	2.96	3.49	2.1	1.88	2.39	1.91	0.612368	0.00100662
ENSMUSG00000028678	Kif2c	3	2.91	3.39	4.05	0.98	1.79	1.68	0.92	1.35923	0.00100777
ENSMUSG00000035274	Tpbg	0.11	0.06	0.08	0.09	0	0.03	0.01	0	2.47104	0.00101029
ENSMUSG00000068154	Insm1	0.16	0.33	0.25	0.21	0.05	0.01	0.04	0	3.10698	0.00101155
ENSMUSG00000009545	Kcnq1	0.3	0.31	0.36	0.33	0.04	0.17	0.04	0.06	2.15749	0.00101281
ENSMUSG00000019564	Arid3a	5.14	5.24	5.51	5.29	6.74	6.49	6.78	6.87	-0.343399	0.00101883
ENSMUSG00000043183	Simc1	5.15	5.55	5	5.19	6.94	6.42	7.34	6.9	-0.400621	0.00101916
ENSMUSG00000038400	Pmepa1	9.53	10.42	9.66	7.79	13.55	14.09	13.35	13.27	-0.544073	0.00103003
ENSMUSG00000037661	Gpr160	1.06	1.26	1.25	1.29	0.79	0.9	0.75	0.89	0.540074	0.00103401
ENSMUSG00000005057	Sh2b2	0.37	0.34	0.27	0.38	0.08	0.18	0.16	0.1	1.37631	0.00103544
ENSMUSG00000026347	Tmem163	0.25	0.4	0.26	0.2	0.11	0.05	0.09	0.11	1.5321	0.00104085
ENSMUSG00000056629	Fkbp2	31.64	31.47	28.49	31.01	21.92	24.06	24.16	21.2	0.425674	0.00104207
ENSMUSG00000041609	Bicdl1	15.79	17.71	17.09	14.25	23	25.04	21.79	22.19	-0.507671	0.00104311
ENSMUSG00000036777	Anln	1.08	0.83	0.92	1.28	0.43	0.59	0.54	0.34	1.10848	0.00105178
ENSMUSG00000076545	Igkv4-72	1.29	0.17	2.79	0.08	0	0	0	0	5.62288	0.0010621
ENSMUSG00000030208	Emp1	1.48	1.61	1.49	1.64	1.02	0.7	0.51	0.82	1.06061	0.00106463
ENSMUSG00000001025	S100a6	48.67	57.94	61.73	55.38	23.18	40.36	26.16	23.52	1.01619	0.00106849
ENSMUSG00000025357	Dgka	153.84	155.46	150.51	134.82	191.07	201.95	234.55	235.71	-0.534005	0.00107286
ENSMUSG00000028068	Iqgap3	0.77	0.83	0.62	0.88	0.29	0.45	0.47	0.32	1.01773	0.00107438
ENSMUSG00000047205	Dusp18	0.31	0.18	0.33	0.37	0.03	0.07	0.11	0.08	1.95711	0.00107699
ENSMUSG00000091476	Catspere2	0.05	0.04	0.06	0.06	0.1	0.08	0.12	0.12	-0.877159	0.0010802
ENSMUSG00000089818	Gm15950	0.23	0.21	0.21	0.18	0.32	0.28	0.34	0.29	-0.546699	0.00108908
ENSMUSG00000019852	Arfgef3	1.02	0.93	0.69	1.31	0.2	0.37	0.47	0.32	1.53629	0.00108994
ENSMUSG00000043079	Synpo	2.56	2.67	1.81	1.99	3.35	4.52	4.14	4.12	-0.844821	0.00109296
ENSMUSG00000016477	E2f3	4.42	4.13	4.46	4.87	3.57	3.24	3.24	3.27	0.42239	0.00109321
ENSMUSG00000026841	Fibcd1	2.39	1.41	3.04	2.89	0.4	0.62	1.05	0.68	1.82948	0.00110427
ENSMUSG00000026495	Efcab2	1.05	0.88	1.03	1.02	1.42	1.38	1.3	1.31	-0.441509	0.00110535
ENSMUSG00000021384	Susd3	14.61	17.33	15.23	15.03	11.16	12.24	10.91	10.18	0.483044	0.00111444
ENSMUSG00000032315	Cyp1a1	0.01	0.02	0.03	0.01	0.06	0.08	0.15	0.06	-1.79992	0.0011227
ENSMUSG00000030154	Klrb1f	3.11	2.66	3.26	2.75	0.66	0.75	1.43	1.5	1.52136	0.00112337
ENSMUSG00000076604	Igkj1	21.9	17.97	22.12	9.27	5.17	4.89	5.45	7.44	1.573	0.00114461
ENSMUSG00000040653	Ppp1r14c	0.4	0.27	0.16	0.32	0.06	0.03	0.06	0.11	2.02427	0.00114534
ENSMUSG00000093390	Gm20652	0.27	0.27	0.27	0.25	0.41	0.39	0.54	0.37	-0.655257	0.0011551
ENSMUSG00000028967	Errfi1	2.89	3.06	4.34	3.51	1.97	2.24	2.09	1.97	0.719892	0.00116081
ENSMUSG00000022528	Hes1	0.53	0.47	1.1	0.5	0.02	0	0.1	0.07	3.94057	0.00116144
ENSMUSG00000028238	Atp6v0d2	1.11	1.65	1.59	1.95	3.24	4.2	2.83	2.86	-1.0644	0.00116345
ENSMUSG00000095571	Ighv5-17	2.4	1.26	6.83	0.63	0.1	0	0.1	0	5.85014	0.00116672
ENSMUSG00000110597	Gm8798	0.82	0.87	0.63	1.09	0.43	0.42	0.52	0.38	0.929203	0.00116938
ENSMUSG00000061740	Cyp2d22	1.11	1.5	1.55	0.92	2.16	2.42	3.17	2.77	-1.06197	0.00117331
ENSMUSG00000015217	Hmgb3	2.05	2.25	2.04	2.08	1.21	1.36	1.59	1.03	0.710595	0.00117406
ENSMUSG00000039431	Mtmr7	3.32	3.09	2.84	3.52	1.85	1.57	1.4	2.31	0.858343	0.00117796
ENSMUSG00000041762	Gpr155	5.63	5.57	5.79	6.97	4.4	4.36	3.85	3.81	0.541164	0.0011794
ENSMUSG00000024665	Fads2	1.7	1.34	1.07	1.66	0.18	0.12	0.05	0	4.52498	0.00117942
ENSMUSG00000011008	Mcoln2	1.04	1.24	1.26	0.98	0.66	0.81	0.59	0.53	0.803163	0.0011834
ENSMUSG00000013846	St3gal1	59.82	54.23	53.04	58.79	39.78	44.81	43.86	40.5	0.418833	0.00118361
ENSMUSG00000029254	Stap1	10.68	10.19	10.18	13.43	7.35	6.73	7.64	7.74	0.58603	0.00118547
ENSMUSG00000064246	Chil1	0.41	0.22	0.26	0.18	0.11	0.02	0.03	0.04	2.35671	0.00118822
ENSMUSG00000038037	Socs1	26.8	32.31	26.34	22.21	37.93	44.1	43.45	49.16	-0.704358	0.0011978
ENSMUSG00000030302	Atp2b2	0.05	0.05	0.02	0.03	0.01	0.01	0.01	0.01	1.18872	0.00120162
ENSMUSG00000074570	Cass4	3.69	4.35	3.66	4.02	1.74	2.88	1.86	1.55	1.00385	0.00120239
ENSMUSG00000027330	Cdc25b	40.7	43.89	47.31	45.3	26.68	35.73	26.23	26.51	0.632299	0.00120932
ENSMUSG00000000958	Slc7a7	0.9	0.97	1.34	0.84	0.52	0.65	0.52	0.52	0.845139	0.00121097
ENSMUSG00000024598	Fbn2	1.15	0.86	0.39	0.91	0.08	0.21	0.08	0.02	3.19054	0.00121923
ENSMUSG00000040525	Cblc	0.06	0.1	0.07	0.08	0	0.03	0	0.01	2.35918	0.00121987
ENSMUSG00000042345	Ubash3a	66.28	68.72	66.13	62.35	84.6	88.68	81.01	83.61	-0.358963	0.00122327
ENSMUSG00000091586	Cyp4f17	2.29	1.98	1.9	2.23	2.99	3.16	2.79	3.65	-0.578811	0.00122458
ENSMUSG00000024164	C3	5.63	5.9	8.53	5.25	1.77	3.69	1.67	1.4	1.64615	0.0012247
ENSMUSG00000028795	Ccdc28b	8.89	8.17	7.59	7.59	3.6	5.3	5.16	5.28	0.750941	0.00122886
ENSMUSG00000028885	Smpdl3b	3.6	3.52	3.23	3.51	2.23	2.15	2.48	1.59	0.728622	0.00123113
ENSMUSG00000011148	Adssl1	2.41	2.19	2.92	2.77	1.33	1.9	1.32	1.28	0.825973	0.00123126
ENSMUSG00000036718	Micall2	0.34	0.44	0.31	0.35	0.04	0.07	0.19	0.06	2.08496	0.00123307
ENSMUSG00000041231	Ublcp1	4.56	3.84	4.68	5.74	3.02	2.5	3.09	2.43	0.761012	0.00123361
ENSMUSG00000115681	Gm2682	37.6	35.8	44.93	35.29	77.03	53.66	58.4	73.06	-0.761518	0.00123516
ENSMUSG00000044807	Zfp354c	0.36	0.31	0.33	0.34	0.65	0.59	0.54	0.43	-0.691469	0.00123726
ENSMUSG00000032547	Ryk	4.7	5.95	4.98	5.6	3.52	3.89	2.99	2.82	0.687293	0.00124085
ENSMUSG00000026773	Pfkfb3	14.47	14.29	15.96	15.8	11.36	12.09	11.69	11.51	0.373847	0.00124144
ENSMUSG00000023873	1700010I14Rik	2.32	2.62	2.72	2.37	1.6	1.43	1.67	1.96	0.593867	0.00124221
ENSMUSG00000036223	Ska1	0.96	0.78	1.1	1.49	0.37	0.43	0.62	0.41	1.21249	0.00124412
ENSMUSG00000025977	Boll	0.37	0.31	0.33	0.27	0.55	0.47	0.45	0.58	-0.663944	0.00124476
ENSMUSG00000006906	Stambp	3.13	2.96	3.16	3.42	2.38	2.51	2.41	2.46	0.373492	0.00125322
ENSMUSG00000037972	Snn	11.82	11.04	9.69	10.96	8.55	7.89	7.81	7.69	0.443085	0.00125381
ENSMUSG00000034958	Atcay	7.94	7.83	7.61	7.76	4.64	6.33	5.48	5.13	0.537307	0.00125692
ENSMUSG00000112705	Gm47552	0.18	0.27	0.46	0.33	0	0	0	0.09	4.09385	0.00125782
ENSMUSG00000096351	Samd11	1.86	2.14	2.21	1.68	0.74	0.7	1.21	1.14	1.0839	0.00125857
ENSMUSG00000034525	Ice1	34.91	35.79	36.14	33.61	43.1	45.02	43.6	46.22	-0.341267	0.00126018
ENSMUSG00000028637	Ccdc30	0.31	0.24	0.31	0.34	0.47	0.5	0.54	0.42	-0.672968	0.001262
ENSMUSG00000053702	Nebl	0.6	0.52	0.6	0.72	0.41	0.34	0.43	0.37	0.637565	0.00126924
ENSMUSG00000003382	Etv3	15.87	17.11	18.17	15.88	25.18	22.84	20.81	23.43	-0.459656	0.00127081
ENSMUSG00000028212	Ccne2	1.72	1.54	1.6	2.53	0.93	0.76	0.83	0.46	1.31552	0.00127339
ENSMUSG00000026840	Lamc3	0.04	0.06	0.08	0.04	0.02	0.02	0.02	0.01	1.21656	0.0012747
ENSMUSG00000006678	Pola1	3.73	3.75	3.5	5.49	2.13	2.47	2.48	1.97	0.843769	0.00127526
ENSMUSG00000020895	Tmem107	1.96	1.77	1.81	1.92	0.46	1.05	0.58	0.96	1.35824	0.00127959
ENSMUSG00000020617	1700012B07Rik	0.59	0.74	0.77	0.44	0.32	0.29	0.29	0.36	0.961334	0.00128388
ENSMUSG00000086782	E130102H24Rik	1.89	1.23	1.79	1.33	3.59	2.43	3.79	4.66	-1.19443	0.00128434
ENSMUSG00000040616	Tmem51	2.16	2.37	1.89	1.59	0.59	1.29	0.68	0.77	1.30624	0.00128749
ENSMUSG00000002602	Axl	54.24	52.33	35.86	46.02	23.27	30.42	28.12	25.71	0.798326	0.00128787
ENSMUSG00000002771	Grin2d	0.61	0.55	0.44	0.46	0.72	0.95	0.9	0.82	-0.712407	0.00128991
ENSMUSG00000038388	Mpp6	5.14	5.51	5.09	5.8	3.98	4.1	4.07	3.4	0.471102	0.00129551
ENSMUSG00000056394	Lig1	22.92	22.32	20.05	25.46	11.47	16.54	14.19	10.88	0.788623	0.00129828
ENSMUSG00000115344	Gm49364	0.1	0.1	0.12	0.1	0.23	0.14	0.24	0.22	-0.895134	0.00130122
ENSMUSG00000042182	Bend6	0.47	0.52	0.44	0.46	0.84	0.6	0.79	0.71	-0.618164	0.00130782
ENSMUSG00000069135	Fgfr1op	6.31	5.87	7.13	6.96	5.02	4.54	4.92	4.48	0.467024	0.00131498
ENSMUSG00000106229	Gm19409	0.06	0.11	0.05	0.06	0.01	0.03	0.01	0.02	1.54992	0.00131555
ENSMUSG00000083460	Gm12182	0.86	0.71	0.83	1.11	0.43	0.48	0.29	0.49	1.04691	0.00131787
ENSMUSG00000108322	5430431A17Rik	2.7	2.45	1.89	1.61	3.75	4.16	3.59	4.14	-0.878236	0.00132132
ENSMUSG00000049321	Zfp2	0.12	0.11	0.11	0.12	0.17	0.36	0.32	0.42	-1.31981	0.00132384
ENSMUSG00000070871	Ccnyl1	0.62	0.93	0.77	0.67	0.45	0.4	0.42	0.5	0.731232	0.0013279
ENSMUSG00000039168	Dap	41.49	45.53	44.3	42.54	25.38	35.32	28.4	25.53	0.613181	0.00132816
ENSMUSG00000029299	Abcg3	7.53	6.75	8.94	6.92	12.54	9.87	12.22	12.34	-0.641647	0.0013437
ENSMUSG00000031616	Ednra	0.1	0.03	0.04	0.08	0.01	0.01	0	0.01	1.98782	0.00134642
ENSMUSG00000007783	Cpt1c	0.26	0.27	0.2	0.22	0.1	0.1	0.17	0.1	0.982475	0.00135051
ENSMUSG00000043279	Trim56	33.9	33.62	37.39	34.2	45.98	45.04	42.51	45.13	-0.36162	0.00135157
ENSMUSG00000047842	Diras2	0.04	0.02	0.01	0.01	0	0	0	0	1.47672	0.00135724
ENSMUSG00000015668	Pdzd11	8.35	8.12	8.25	8.52	5.78	6.73	6.69	5.92	0.406735	0.0013628
ENSMUSG00000034165	Ccnd3	29.36	30.13	28.25	30.09	43.67	39.34	35.59	39.6	-0.421633	0.00136324
ENSMUSG00000030259	Rassf8	1.15	1.46	0.97	1.28	0.36	0.78	0.5	0.47	1.22824	0.0013648
ENSMUSG00000040289	Hey1	1.23	1.23	1.65	1	0.65	0.68	0.67	0.83	0.827236	0.00136528
ENSMUSG00000032855	Pkd1	19.27	21.03	20.15	18.06	24.18	29.44	26.75	28	-0.463342	0.00136615
ENSMUSG00000003032	Klf4	1.26	3.24	1.42	1	0.34	0.48	0.48	0.47	1.80185	0.00136961
ENSMUSG00000017146	Brca1	2.2	2.2	2.44	3.25	1.17	1.66	1.45	1.2	0.871534	0.00137062
ENSMUSG00000035455	Fignl1	3.28	3	2.74	4.95	1.36	1.84	1.69	1.07	1.21484	0.0013731
ENSMUSG00000020023	Tmcc3	1.71	1.63	2.17	2.12	1.15	1.28	0.94	0.82	0.868152	0.00137618
ENSMUSG00000029658	Wdr95	0.07	0.02	0.08	0.06	0.01	0.01	0	0	2.14056	0.0013791
ENSMUSG00000057329	Bcl2	25.17	23.2	29.56	25.7	48.11	33.75	40.83	47.21	-0.704461	0.00138818
ENSMUSG00000035295	Wdr38	0.05	0.08	0.06	0.06	0.1	0.1	0.11	0.13	-0.735396	0.00139067
ENSMUSG00000080866	Gm5687	0.38	0.48	0.44	0.45	0.61	0.75	0.91	0.66	-0.719062	0.00139251
ENSMUSG00000060147	Serpinb6a	8.03	8.65	7.54	10.23	5.73	6.29	5.64	5.6	0.557882	0.00139589
ENSMUSG00000079364	Gm3558	0.39	0.42	0.68	0.59	0.13	0.2	0.28	0.19	1.34601	0.00139607
ENSMUSG00000079559	Colca2	0.95	0.48	0.74	0.88	0.12	0.09	0.03	0	3.97046	0.00139635
ENSMUSG00000029499	Pxmp2	1.59	1.2	1.52	1.25	0.75	0.68	0.62	1	0.870879	0.00139749
ENSMUSG00000036564	Ndrg4	0.65	0.68	0.59	0.55	0.29	0.39	0.27	0.43	0.84289	0.00139845
ENSMUSG00000037172	E330009J07Rik	7.68	7.09	7.93	7.75	11.14	9.55	10.12	9.7	-0.410004	0.00139919
ENSMUSG00000003271	Sult2b1	0.56	0.62	0.63	0.53	0.78	0.9	0.92	0.76	-0.513116	0.00140338
ENSMUSG00000035547	Capn5	1.74	1.72	2.56	2.1	0.75	1.3	1.04	0.93	1.01559	0.00140704
ENSMUSG00000028988	Ctnnbip1	1.24	1.38	1.34	1.11	0.59	0.73	0.71	0.95	0.774416	0.0014094
ENSMUSG00000023236	Scg5	1.41	1.52	1.23	1.06	3.78	1.89	3.03	3.04	-1.13343	0.00141208
ENSMUSG00000041625	Ggact	2.24	2.06	2.42	2.08	3.42	2.8	2.94	3.16	-0.48249	0.00141224
ENSMUSG00000035954	Dock4	0.21	0.22	0.17	0.19	0.3	0.34	0.27	0.28	-0.568492	0.00142236
ENSMUSG00000028542	Slc6a9	0.1	0.18	0.23	0.14	0.02	0.02	0.07	0.04	1.92684	0.00142594
ENSMUSG00000029166	Mapre3	7.85	7.8	7.54	7.98	4.84	5.96	5.58	6.19	0.470923	0.00143675
ENSMUSG00000051220	Ercc6l	2.52	1.98	2.29	3.05	1.53	1.41	1.38	1.03	0.871645	0.00143991
ENSMUSG00000026193	Fn1	0.32	0.37	0.18	0.27	0.11	0.07	0.11	0.04	1.71394	0.00144204
ENSMUSG00000097451	Rian	0.15	0.06	0.1	0.12	0.01	0.02	0.03	0.04	1.76508	0.0014476
ENSMUSG00000053113	Socs3	56.91	64.02	54.33	48.28	80.94	74.86	78.03	81.26	-0.501733	0.00145066
ENSMUSG00000109897	Gm6458	0.16	0.16	0.17	0.1	0.31	0.35	0.26	0.5	-1.19824	0.00145083
ENSMUSG00000031393	Mecp2	11.86	10.96	11.48	11.25	14.13	13.91	14.59	14.42	-0.324878	0.00145304
ENSMUSG00000051615	Rap2a	4.01	3.61	4.6	4.41	3.07	2.87	2.85	3.07	0.481013	0.00145801
ENSMUSG00000002847	Pla1a	0.05	0.08	0.07	0.1	0.02	0.02	0	0	2.2611	0.0014627
ENSMUSG00000028197	Col24a1	0.07	0.07	0.04	0.04	0	0.01	0.01	0.02	1.76472	0.00147356
ENSMUSG00000102459	Gm38352	0.01	0.03	0.01	0	0.05	0.07	0.1	0.08	-2.05358	0.0014748
ENSMUSG00000022132	Cldn10	0.34	0.34	0.32	0.47	0.65	0.89	0.64	0.57	-0.882168	0.0014794
ENSMUSG00000081051	Gm15427	16.52	18.9	16.95	16.65	27.51	28.83	23.85	21.77	-0.555847	0.00148455
ENSMUSG00000074203	G430095P16Rik	4.62	5.16	5.34	4	6.97	6.44	7.98	7.75	-0.610615	0.00148705
ENSMUSG00000052539	Magi3	2.8	2.28	2.36	2.58	3.36	4.11	3.52	3.4	-0.520269	0.00149513
ENSMUSG00000047344	Lancl3	0.7	0.44	0.55	0.6	0.32	0.27	0.28	0.38	0.84614	0.00149625
ENSMUSG00000027639	Samhd1	123.97	130.87	132.36	128.19	154.16	165.74	162.37	166.12	-0.330973	0.00149678
ENSMUSG00000027605	Acss2	7.16	7.42	8.18	7.26	10.51	11.58	13.85	9.87	-0.599021	0.00150028
ENSMUSG00000036273	Lrrk2	0.47	0.37	0.31	0.34	0.11	0.1	0.24	0.13	1.36664	0.00150154
ENSMUSG00000044350	Lacc1	0.62	0.43	0.59	0.49	0.35	0.34	0.31	0.34	0.639742	0.00150515
ENSMUSG00000049555	Tmie	6.34	5.19	5.51	5.86	4.19	3.09	3.1	4.05	0.675561	0.00150763
ENSMUSG00000041460	Cacna2d4	4.26	4.26	3.81	3.9	4.96	5.3	5.44	5.67	-0.396223	0.00151657
ENSMUSG00000023861	Mpc1	2.84	3.17	2.8	2.58	4	3.6	3.84	4.23	-0.460253	0.00151995
ENSMUSG00000026811	St6galnac6	5.8	6.02	6.93	5.24	3.44	3.94	4.56	3.69	0.617445	0.00152593
ENSMUSG00000000441	Raf1	15.76	15.69	17.02	16.99	11.69	13.45	12.81	12.24	0.383799	0.00152637
ENSMUSG00000020908	Myh3	1.72	2.24	1.94	1.95	0.71	1.25	0.51	0.46	1.51705	0.00152885
ENSMUSG00000056032	BC018473	0.38	0.34	0.38	0.42	0	0.1	0.05	0.02	3.37425	0.00153014
ENSMUSG00000105906	Iglc1	8.78	13.16	21.21	6.07	0.78	4.09	1	0.78	3.12416	0.00153877
ENSMUSG00000060923	Acyp2	0.68	0.59	0.65	0.63	0.32	0.3	0.24	0.12	1.42923	0.00154134
ENSMUSG00000007617	Homer1	4.35	4.52	4.63	5.21	3.59	3.36	3.59	3.58	0.402322	0.00154143
ENSMUSG00000023232	Serinc2	0.43	0.38	0.33	0.35	0.14	0.14	0.16	0.27	1.07341	0.00154291
ENSMUSG00000034614	Pik3ip1	21.86	23.04	31.64	25.15	50.86	43.85	35.34	44.03	-0.778297	0.0015496
ENSMUSG00000028312	Smc2	12.75	11.82	12.77	16.61	8.47	9.31	8.05	6.65	0.729476	0.00155056
ENSMUSG00000056214	Pard6g	15.58	11.87	16.19	14.99	9.5	9.54	9.1	10.71	0.585799	0.00155097
ENSMUSG00000029270	Fam69a	6.64	7.45	6.43	5.63	9.99	10.15	9.37	8.5	-0.542554	0.0015555
ENSMUSG00000053580	Tanc2	1.4	1.49	1.12	1.5	0.74	0.95	0.92	0.9	0.641555	0.00156402
ENSMUSG00000054717	Hmgb2	10.64	11.92	11.8	13.22	7.59	8.88	8.72	6.82	0.575233	0.00157395
ENSMUSG00000044485	Klk1b11	0.32	0.44	0.16	0.26	0.05	0.04	0	0.04	3.03744	0.00157787
ENSMUSG00000016520	Lnx2	39.92	39.69	42.36	42.19	28.56	34.59	27.53	26.73	0.490274	0.0015779
ENSMUSG00000041831	Sytl3	0.49	0.53	0.63	0.54	0.1	0.23	0.27	0.23	1.43585	0.00158914
ENSMUSG00000027030	Stk39	15.29	14.05	14.77	16.06	11.15	12.16	11.43	11.88	0.366911	0.00159918
ENSMUSG00000020120	Plek	3.32	2.99	3.97	4.9	1.37	2.39	1.29	1.06	1.35129	0.00160112
ENSMUSG00000022754	Tmem45a	0.17	0.23	0.28	0.24	0.09	0.08	0.05	0.02	1.89874	0.00160555
ENSMUSG00000056749	Nfil3	22.58	20.96	32.36	24.49	10.76	17.27	10.48	10.02	1.0655	0.00160567
ENSMUSG00000026566	Mpzl1	0.35	0.47	0.34	0.45	0.13	0.23	0.21	0.22	1.00811	0.00161106
ENSMUSG00000035506	Slc12a8	2.25	2.38	2.13	2.27	1.24	1.56	1.75	1.57	0.567946	0.00161355
ENSMUSG00000031755	Bbs2	2.67	2.71	2.86	2.7	3.82	3.21	3.85	3.73	-0.412715	0.00162447
ENSMUSG00000034883	Lrr1	0.97	1.18	1	1.49	0.55	0.64	0.52	0.31	1.20973	0.00162671
ENSMUSG00000027378	Nphp1	0.49	0.51	0.5	0.48	0.29	0.4	0.34	0.28	0.594931	0.00162694
ENSMUSG00000020366	Mapk9	15.3	15.66	15.47	15.39	19.2	18.32	19.71	19.57	-0.312322	0.00162769
ENSMUSG00000035004	Igsf6	1.21	0.89	1	1.19	0.67	0.43	0.67	0.59	0.861611	0.00163229
ENSMUSG00000052504	Epha3	0	0.01	0	0.01	0.02	0.06	0.04	0.07	-1.92856	0.0016403
ENSMUSG00000022945	Chaf1b	7.84	8.48	7.82	7.71	4.87	6.25	5.94	5.89	0.477355	0.0016423
ENSMUSG00000108161	Gm32914	0	0	0.02	0.01	0.09	0.07	0.07	0.03	-2.18424	0.00164466
ENSMUSG00000005533	Igf1r	14.22	13.78	12.87	16.22	19.83	21.66	18.58	19.21	-0.476223	0.00165
ENSMUSG00000079391	Gm2974	0.54	0.26	0.23	0.24	0.08	0.04	0.1	0.11	1.8072	0.00165564
ENSMUSG00000031016	Wee1	4.79	3.92	4.09	5.81	3.06	2.86	2.66	2.24	0.772038	0.00165671
ENSMUSG00000040270	Bach2	9.56	8.06	12.18	8.86	19.69	14.19	15.21	17.76	-0.794891	0.00165894
ENSMUSG00000041406	BC055324	1.7	1.48	1.49	2.08	1.12	1.15	0.94	0.9	0.704347	0.00166177
ENSMUSG00000020439	Smtn	2.3	2.08	1.29	1.49	0.54	0.86	0.92	0.78	1.18576	0.00166526
ENSMUSG00000030346	Rad51ap1	1.69	1.18	1.54	2.22	0.8	0.7	0.98	0.79	0.985088	0.0016706
ENSMUSG00000078161	Erich3	0.03	0.01	0.02	0.01	0.05	0.06	0.06	0.04	-1.23416	0.00167209
ENSMUSG00000039633	Lonrf1	1.69	1.82	1.92	1.67	1.28	1.39	1.41	1.35	0.383036	0.00167282
ENSMUSG00000051343	Rab11fip5	1.74	1.71	1.97	1.45	1.14	1.28	0.96	1.03	0.634897	0.00167938
ENSMUSG00000096780	Tmem181b-ps	3.07	2.65	2.57	3.06	1.53	1.4	2.06	1.94	0.722059	0.00168492
ENSMUSG00000044934	Zfp367	2.68	2.45	2.52	3.28	1.89	2.01	1.73	1.74	0.559173	0.00168941
ENSMUSG00000042156	Dzip1	4.73	4.94	4.89	3.4	7.52	6.3	7.81	8.33	-0.745659	0.00169
ENSMUSG00000115852	AC169509.1	0.34	0.25	0.27	0.43	0.02	0.13	0.08	0.04	2.30308	0.00169112
ENSMUSG00000023043	Krt18	1.3	1.69	0.73	1.38	0.38	0.62	0.35	0.25	1.65954	0.00169248
ENSMUSG00000061410	Zcchc14	0.05	0.06	0.07	0.04	0.02	0.03	0.02	0.03	0.88608	0.00169683
ENSMUSG00000002076	Hsf2bp	0.83	0.6	0.71	0.54	0.37	0.25	0.42	0.33	0.953061	0.00170037
ENSMUSG00000040537	Adam22	0.12	0.13	0.1	0.12	0.22	0.17	0.21	0.16	-0.643179	0.00171255
ENSMUSG00000041515	Irf8	19.99	22.85	22.93	24.19	16.83	17.6	16.56	14.93	0.447414	0.00171556
ENSMUSG00000050556	Kcnb1	0.46	0.41	0.34	0.45	0.2	0.26	0.27	0.28	0.696803	0.00172097
ENSMUSG00000034245	Hdac11	0.96	0.99	0.78	0.86	1.17	1.4	1.72	1.52	-0.680929	0.00172216
ENSMUSG00000029406	Pitpnm2	27.41	26.74	24.43	23.44	31.55	43.4	38.32	37.87	-0.560609	0.00172644
ENSMUSG00000020363	Gfpt2	0.32	0.42	0.29	0.26	0.54	0.5	0.59	0.72	-0.854516	0.001727
ENSMUSG00000072966	Gprasp2	4.19	4.36	3.64	4.55	6.11	7.84	7.27	5.5	-0.664316	0.00173663
ENSMUSG00000030433	Sbk2	0.26	0.15	0.13	0.19	0.01	0.06	0.05	0.01	2.37296	0.00173875
ENSMUSG00000033170	Card10	0.66	0.6	0.44	0.51	0.26	0.36	0.25	0.34	0.848764	0.00174051
ENSMUSG00000087289	4933424M12Rik	0.39	0.26	0.39	0.45	0.22	0.14	0.15	0.2	1.02488	0.00174376
ENSMUSG00000087700	Gm15283	1.12	1.33	1.35	1.81	0.35	0.35	0.49	0.87	1.5096	0.00174576
ENSMUSG00000086706	Gm15848	0.17	0.1	0.14	0.09	0.34	0.22	0.28	0.44	-1.28613	0.00174812
ENSMUSG00000047361	Gm973	0.12	0.1	0.1	0.05	0.17	0.29	0.24	0.27	-1.33094	0.00175115
ENSMUSG00000000538	Tom1l2	6.35	6.66	6.49	6.53	8.9	7.83	9.87	10.47	-0.500978	0.00175147
ENSMUSG00000017057	Il13ra1	1.01	0.85	1.12	1.32	0.49	0.73	0.6	0.48	0.893849	0.00175483
ENSMUSG00000093985	Gm10406	0.59	0.71	0.47	0.76	0.35	0.3	0.41	0.3	0.864482	0.00176407
ENSMUSG00000020032	Nuak1	0.22	0.21	0.23	0.18	0.1	0.16	0.12	0.12	0.717027	0.00176539
ENSMUSG00000021223	Papln	0.13	0.19	0.13	0.07	0.04	0.05	0.04	0.05	1.28071	0.00176556
ENSMUSG00000041930	Fam222a	1.38	1.41	1.26	1.18	0.74	0.89	0.48	0.48	1.05052	0.00176893
ENSMUSG00000097589	Dleu2	1.92	1.54	1.36	2.64	1.01	0.71	0.9	0.83	1.0685	0.00176993
ENSMUSG00000044252	Osbpl1a	0.19	0.1	0.16	0.13	0.05	0.07	0.06	0.08	1.02848	0.00177357
ENSMUSG00000027009	Itga4	42.61	41.6	39.02	46.92	64.34	57.95	56.25	53.66	-0.448417	0.00177491
ENSMUSG00000029659	Medag	0.09	0.07	0.04	0.09	0.14	0.16	0.21	0.19	-1.20248	0.00178408
ENSMUSG00000032495	Lrrc2	0.06	0.06	0.06	0.05	0.02	0.03	0.01	0.03	1.10552	0.00178738
ENSMUSG00000000244	Tspan32	36.02	34.55	35.67	34.08	44.2	42.87	49.57	52.61	-0.42682	0.00178743
ENSMUSG00000035776	Cd99l2	11.63	11.17	10.84	11.48	8.66	9.24	9.26	8.99	0.319454	0.00178875
ENSMUSG00000107877	Gm43951	0.79	0.98	0.95	0.78	0.6	0.55	0.6	0.66	0.526277	0.0017977
ENSMUSG00000024084	Qpct	0.23	0.27	0.11	0.13	0.51	0.58	0.37	0.61	-1.50014	0.0018
ENSMUSG00000026134	Prim2	3.01	2.93	2.71	3.2	1.87	2.45	2	1.91	0.529713	0.00180891
ENSMUSG00000024399	Ltb	544.72	592.17	462.15	471.2	747.22	854.28	719.97	699.51	-0.548565	0.001812
ENSMUSG00000069893	9930111J21Rik1	10.58	10.06	11.55	9.29	14.46	13.6	13.28	15.17	-0.448259	0.00182378
ENSMUSG00000068606	Gm4841	2.99	4.17	4.25	4.91	9.67	6.9	7.18	6.63	-0.900723	0.00182946
ENSMUSG00000028587	Orc1	1.57	1.73	1.12	1.66	0.69	0.78	0.75	0.38	1.24605	0.00183319
ENSMUSG00000024535	Snx24	0.11	0.15	0.07	0.07	0.04	0.04	0.02	0.02	1.4428	0.00184255
ENSMUSG00000027200	Sema6d	1.1	1.26	0.71	0.66	1.9	2	1.84	1.75	-1.05004	0.00184444
ENSMUSG00000041058	Wwp1	3.92	3.91	4.64	4.63	6.1	6.21	5.46	5.7	-0.459095	0.00184919
ENSMUSG00000049588	Ccdc69	23.6	26.19	23.71	21.73	29.32	44.32	39.92	39.89	-0.674775	0.00185265
ENSMUSG00000072980	Oip5	1.21	1.54	1.14	1.71	0.6	0.75	0.81	0.42	1.12903	0.0018574
ENSMUSG00000026874	Hc	0.53	0.58	0.34	0.63	0.09	0.27	0.18	0.12	1.67229	0.00186168
ENSMUSG00000065979	Cpped1	3.19	3.2	3.16	3.52	2.51	2.59	2.44	2.69	0.35178	0.00186214
ENSMUSG00000020823	Sec14l1	26.98	25.41	31.57	29.09	19.51	22.62	18	17.71	0.540263	0.00187105
ENSMUSG00000020415	Pttg1	11.49	12.73	12.94	10.66	8.68	5.12	6.12	4.29	1.02667	0.00187467
ENSMUSG00000028278	Rragd	4.59	4.95	4.5	4.97	6.81	5.7	6.45	7.26	-0.458876	0.0018759
ENSMUSG00000026274	Pask	1.01	0.89	0.84	1.37	0.43	0.68	0.51	0.46	0.964802	0.00187758
ENSMUSG00000053153	Spag16	0.2	0.18	0.37	0.23	0.1	0.13	0.1	0.1	1.07187	0.00188368
ENSMUSG00000021620	Acot12	0.34	0.31	0.19	0.24	0.06	0.09	0.13	0.13	1.33777	0.00188422
ENSMUSG00000043644	0610009L18Rik	1.68	1.99	2.15	2.12	3.62	3.36	2.67	2.8	-0.641653	0.00188842
ENSMUSG00000023079	Gtf2ird1	4.39	4.25	4.13	3.93	2.98	2.54	2.84	3.44	0.506996	0.00188966
ENSMUSG00000024910	Ctsw	47.49	43.62	35.96	31.23	68.5	56.36	83.25	83.36	-0.881239	0.00189397
ENSMUSG00000074063	Osgin1	11.11	10.75	12.97	8.18	16.67	16.98	16.68	17.01	-0.66549	0.00189476
ENSMUSG00000024330	Col11a2	2.4	2.04	1.95	1.68	2.97	3.56	4.71	5.51	-1.02054	0.0018972
ENSMUSG00000045751	Mms22l	4.4	4.06	4.55	5.87	2.97	3.01	3.23	3.21	0.589436	0.00189782
ENSMUSG00000076596	Igkv3-10	0.19	1.33	0.98	0.36	0	0	0.12	0	4.8816	0.00190049
ENSMUSG00000020142	Slc1a4	1.52	1.8	1.35	1.52	0.46	1.09	0.63	0.58	1.22087	0.00190671
ENSMUSG00000038658	Ric1	10.57	10.99	11.26	12.09	8.6	9.14	8.92	8.62	0.346561	0.00191585
ENSMUSG00000110903	Gm47857	0.06	0.09	0.08	0.07	0.16	0.11	0.21	0.15	-0.958162	0.00191635
ENSMUSG00000096935	1700113A16Rik	0.83	0.78	0.58	0.43	1.18	1.23	1.33	1.54	-1.03826	0.00192134
ENSMUSG00000085684	4930469K13Rik	2.4	1.9	1.95	2.8	3.7	3.28	3.58	3.57	-0.657355	0.00192357
ENSMUSG00000023913	Pla2g7	0.75	0.72	0.83	0.44	0.3	0.39	0.22	0.21	1.2657	0.00192483
ENSMUSG00000079018	Ly6c1	6.73	5.92	10.75	5.43	15.26	20.71	14.66	12.94	-1.17082	0.00193484
ENSMUSG00000080180	Gm17235	0.32	0.28	0.33	0.3	0.73	0.46	0.47	0.77	-0.922593	0.0019406
ENSMUSG00000034586	Hid1	2.27	1.83	1.71	1.29	3.45	2.95	2.79	3.3	-0.834742	0.00194442
ENSMUSG00000039428	Tmem135	6.55	6.58	7.02	7.84	5.47	5.38	4.67	4.65	0.472223	0.00195758
ENSMUSG00000024921	Smarca2	11.71	11.65	10.53	10.66	13.58	14.59	14.13	14.29	-0.346084	0.00195822
ENSMUSG00000050989	Selenon	2.06	1.87	1.86	1.88	1.15	1.53	1.38	1.41	0.490939	0.00196955
ENSMUSG00000000957	Mmp14	1.2	1.61	1.78	1.65	0.74	0.99	0.81	1.05	0.789855	0.00197483
ENSMUSG00000047766	Lrrc49	0.44	0.45	0.5	0.51	0.33	0.39	0.32	0.3	0.495075	0.00197495
ENSMUSG00000031012	Cask	0.71	0.69	0.54	0.65	0.34	0.5	0.33	0.31	0.808948	0.00197545
ENSMUSG00000062859	Tcp11	0.32	0.26	0.22	0.18	0.51	0.39	0.42	0.46	-0.858113	0.00198896
ENSMUSG00000021360	Gcnt2	0.22	0.2	0.11	0.15	0.07	0.04	0.07	0.08	1.25225	0.00198983
ENSMUSG00000029910	Mad2l1	2.74	2.82	2.97	3.81	1.87	2.14	2.16	1.76	0.628151	0.00199025
ENSMUSG00000041115	Iqsec2	0.98	0.95	0.79	0.92	0.5	0.71	0.54	0.44	0.739961	0.00199031
ENSMUSG00000042155	Klhl23	0.38	0.2	0.21	0.33	0.03	0.02	0.13	0.05	2.31183	0.00199402
ENSMUSG00000037815	Ctnna1	23.72	24.62	18.9	23.03	14.71	17.46	13.26	12.69	0.638691	0.00199469
ENSMUSG00000037337	Map4k1	82.24	86.43	77.08	82.12	54.52	64.78	66.33	60.14	0.418726	0.00201117
ENSMUSG00000071553	Cpa2	0.04	0.05	0.04	0.07	0.03	0.01	0.01	0.01	1.3072	0.00201529
ENSMUSG00000026748	Plxdc2	1.08	0.63	0.9	1.3	0.39	0.39	0.51	0.49	1.08031	0.0020215
ENSMUSG00000073486	Gm10518	0.11	0.21	0.24	0.15	0.45	0.43	0.32	0.38	-1.15613	0.00202294
ENSMUSG00000024590	Lmnb1	63.62	67.18	63.57	75.6	46.02	53.96	45.6	39.28	0.551715	0.00202434
ENSMUSG00000041859	Mcm3	47.26	45.91	40.2	52.8	25.93	36.08	29.87	25.19	0.677258	0.00202471
ENSMUSG00000085087	Gm13528	1.27	1.42	1.03	1.72	0.29	0.82	0.4	0.26	1.72514	0.00202632
ENSMUSG00000075595	Zfp652	5.56	4.78	5.76	4.62	9.4	7.73	6.73	7.88	-0.610504	0.00202932
ENSMUSG00000048965	Mrgpre	5.52	5.9	5.54	5.18	3.02	4.34	3.7	3.92	0.573095	0.00203167
ENSMUSG00000050821	Fam131a	2.23	2.01	1.98	2.34	0.99	1.34	0.84	1.5	0.90256	0.0020352
ENSMUSG00000087107	AI662270	43.42	45.42	48.68	52.9	34.63	36.96	37.11	33.15	0.422267	0.00203562
ENSMUSG00000032014	Oaf	0.82	0.79	0.59	0.96	0.25	0.34	0.52	0.26	1.22281	0.00203627
ENSMUSG00000050538	B230217C12Rik	0.96	1.01	0.71	1.35	0.26	0.44	0.38	0.56	1.29117	0.00203861
ENSMUSG00000041075	Fzd7	0.33	0.28	0.31	0.31	0.5	0.43	0.39	0.41	-0.475165	0.00204051
ENSMUSG00000085971	Gm15411	0.73	0.87	0.76	0.73	0.4	0.34	0.52	0.55	0.780754	0.00204319
ENSMUSG00000029530	Ccr9	13.37	13.16	12.73	12.4	7.46	3.44	6.86	6.63	1.14168	0.00204574
ENSMUSG00000027203	Dut	29.04	28.02	31.2	34.35	20.57	24.88	21.44	19.84	0.500331	0.00204839
ENSMUSG00000038780	Smurf1	12.92	13.1	12.41	10.68	17.3	15.92	15.7	17.4	-0.436159	0.00205025
ENSMUSG00000047992	Fam69c	1.43	1.58	1.2	2.33	0.37	0.95	0.31	0.32	1.84869	0.00205224
ENSMUSG00000066721	Zfp575	0.19	0.22	0.17	0.16	0.1	0.11	0.05	0.08	1.0759	0.00205342
ENSMUSG00000110344	Gm45716	4.66	3.6	5.4	5.54	2.85	2.09	2.98	2.78	0.834181	0.00205593
ENSMUSG00000034765	Dusp5	42.3	41.97	67.6	43.93	22.87	29.81	25.84	28.56	0.84711	0.00205651
ENSMUSG00000021196	Pfkp	17.38	17.3	18.57	18.29	14.03	14.68	14.44	14.62	0.30777	0.00205729
ENSMUSG00000111293	Gm34006	1.56	1.39	1.86	1.73	3.47	2.18	2.79	2.72	-0.756507	0.00206099
ENSMUSG00000087067	Gm11532	0.2	0.12	0.17	0.13	0.29	0.25	0.37	0.27	-0.898144	0.00206765
ENSMUSG00000041754	Trem3	0.1	0.14	0.07	0.06	0	0	0.04	0	2.71294	0.00206904
ENSMUSG00000039055	Eme1	1.72	1.53	1.65	2.26	0.81	0.97	1.14	0.59	1.04459	0.00207528
ENSMUSG00000110647	Gm17745	1.25	1.37	2.01	1.44	0.74	1.03	0.78	0.65	0.911623	0.00207671
ENSMUSG00000071722	Spin4	0.15	0.23	0.14	0.21	0.08	0.1	0.06	0.1	1.01379	0.00207917
ENSMUSG00000097415	AU020206	203.81	195.33	167.3	214.76	155.35	130.87	133.13	128.86	0.50897	0.00208963
ENSMUSG00000019122	Ccl9	0.07	0.17	0.13	0.08	0.05	0.02	0.01	0.02	1.84808	0.00209515
ENSMUSG00000097103	Gm2885	0.07	0.07	0.05	0.11	0.25	0.15	0.14	0.22	-1.24024	0.00209588
ENSMUSG00000062300	Nectin2	0.28	0.33	0.38	0.37	0.46	0.5	0.62	0.55	-0.633219	0.00209639
ENSMUSG00000090958	Lrrc32	298.41	291.99	400.26	236.33	494.81	493.11	552.76	695.4	-0.877059	0.00210005
ENSMUSG00000104346	Pcdhga3	0.01	0.02	0.01	0.02	0.03	0.03	0.04	0.04	-0.868483	0.00210538
ENSMUSG00000096255	Dynlt1b	0.13	0.18	0.18	0.17	0.05	0.1	0.05	0.09	1.13046	0.00210961
ENSMUSG00000074121	Ntf5	0.86	0.95	0.78	0.71	0.58	0.38	0.55	0.44	0.75859	0.00210978
ENSMUSG00000032657	Fam189b	42.35	43.68	40.76	34.67	52.12	55.02	53.8	56.57	-0.43472	0.00211624
ENSMUSG00000023267	Gabrr2	2.05	2.16	3.44	1.72	4.88	3.89	6.82	6.7	-1.25845	0.00212341
ENSMUSG00000040690	Col16a1	2.71	2.36	2.22	2.6	0.64	1.71	0.75	0.57	1.56262	0.00212401
ENSMUSG00000039783	Kmo	1.16	1.13	1.63	0.78	0.55	0.36	0.62	0.48	1.18895	0.00212531
ENSMUSG00000020257	Wdr82	52.05	54.77	57.65	53.25	73.92	67.5	66.58	68.02	-0.342072	0.00212547
ENSMUSG00000048218	Amigo2	2.63	2.01	2.17	2.14	3.33	2.87	3.25	3.72	-0.556602	0.00213092
ENSMUSG00000031162	Gata1	8.42	7.55	9.94	6.9	12.24	11.92	12.17	15.17	-0.656118	0.00213119
ENSMUSG00000029591	Ung	4.6	4.61	3.86	5.22	2.82	3.56	2.97	2.7	0.600368	0.00213379
ENSMUSG00000023951	Vegfa	0.36	0.35	0.71	0.41	0.1	0.14	0.11	0.25	1.57247	0.00213402
ENSMUSG00000115699	Gm6961	0.13	0.19	0.2	0.12	0.29	0.28	0.46	0.33	-1.04622	0.00214324
ENSMUSG00000020766	Galk1	18.72	20.98	17.91	18.02	11.03	13.42	15.19	12.37	0.546685	0.00214379
ENSMUSG00000018474	Chd3	176.15	175.29	159.92	159.32	197.81	224.08	233.12	230.8	-0.399984	0.00215956
ENSMUSG00000102202	Gm33280	0.59	0.53	0.42	0.58	0.77	0.75	1	0.95	-0.701454	0.00216395
ENSMUSG00000035818	Plekhs1	0.2	0.26	0.41	0.36	0.01	0.04	0.06	0.11	2.50868	0.00217348
ENSMUSG00000099471	Gm8451	0.23	0.15	0.08	0.07	0.35	0.42	0.37	0.4	-1.6117	0.00218104
ENSMUSG00000091617	Gm3752	0.65	0.8	1.06	0.81	0.34	0.26	0.39	0.54	1.12395	0.0021837
ENSMUSG00000058318	Phf21a	13.83	14.05	13.8	12.73	16.59	16.53	17.34	17.69	-0.325077	0.00218589
ENSMUSG00000071176	Arhgef10	2.67	2.83	3.22	2.02	4.72	4.19	3.95	4.39	-0.698524	0.00218842
ENSMUSG00000021396	Nxnl2	0.09	0.08	0.12	0.13	0.06	0.02	0.02	0.01	1.75559	0.00219352
ENSMUSG00000098188	Sowahc	0.75	0.94	0.84	0.88	0.47	0.58	0.41	0.28	0.996251	0.00219499
ENSMUSG00000022221	Ripk3	30.07	30.66	29.47	28.61	19.16	22.15	24.82	22.06	0.435353	0.00219686
ENSMUSG00000112674	Gm47459	0.36	0.16	0.48	0.41	0.09	0	0	0.03	3.7455	0.00219866
ENSMUSG00000006362	Cbfa2t3	0.68	0.62	0.57	0.34	0.2	0.25	0.15	0.08	1.7026	0.00220791
ENSMUSG00000076709	Ighv1-47	0.26	0.17	1.59	0.73	0	0	0.1	0	4.74919	0.00220825
ENSMUSG00000029102	Hgfac	2.97	3.04	3.61	2.89	1.1	1.33	2.31	1.54	1.03924	0.00222069
ENSMUSG00000086695	Gm15247	0	0.34	0.09	0	1.66	1.29	2.26	3.07	-5.51205	0.00222155
ENSMUSG00000006715	Gmnn	10.2	9.97	9.56	12.9	5.92	8.12	6.33	5.31	0.738173	0.0022279
ENSMUSG00000059994	Fcrl1	7.82	7.69	6.19	7.08	4.52	3.46	5.38	4.5	0.698516	0.00222844
ENSMUSG00000111746	4933422A05Rik	0.05	0.03	0.03	0.07	0.09	0.11	0.12	0.1	-1.12045	0.00223338
ENSMUSG00000026285	Pdcd1	162.8	153.63	199.69	202.37	58.72	123.26	88.78	62.43	1.16366	0.00224259
ENSMUSG00000026387	Sctr	0	0.02	0.02	0.02	0.06	0.11	0.06	0.07	-1.8612	0.00225992
ENSMUSG00000084782	Gm11213	0	0.05	0	0	0.06	0.16	0.12	0.21	-3.11743	0.00226018
ENSMUSG00000097767	Miat	2.17	1.4	1.91	2.54	0.5	0.21	0.64	0.86	1.97247	0.00226137
ENSMUSG00000071637	Cebpd	0.62	0.55	0.58	0.46	0.31	0.4	0.27	0.37	0.702258	0.00226301
ENSMUSG00000029161	Cgref1	0.1	0.16	0.15	0.14	0.36	0.21	0.24	0.31	-0.964739	0.00226904
ENSMUSG00000028071	Sh2d2a	190	189.97	203.24	184.09	231.44	258.31	240.87	237.32	-0.33485	0.0022783
ENSMUSG00000005087	Cd44	44.56	48.38	38.8	46.18	30.73	34.79	33.52	28.73	0.476768	0.00227839
ENSMUSG00000112765	9430078K24Rik	1.74	1.76	1.06	1.39	0.46	0.92	0.68	0.63	1.14682	0.00227961
ENSMUSG00000031652	N4bp1	15.87	17.18	17.82	18.4	14.06	13.81	12.37	12.93	0.381087	0.00228262
ENSMUSG00000028111	Ctsk	0.21	0.14	0.12	0.11	0.31	0.27	0.25	0.4	-1.05341	0.00228285
ENSMUSG00000102941	Gm37552	0.23	0.09	0.39	0.19	0.02	0.04	0.03	0.07	2.16096	0.00229304
ENSMUSG00000094132	Gm3264	0.94	0.89	0.71	0.54	0.31	0.29	0.47	0.4	1.0409	0.00229424
ENSMUSG00000060206	Zfp462	0.08	0.08	0.05	0.13	0.02	0.01	0.04	0.01	1.70632	0.00229668
ENSMUSG00000025289	Prdx4	8.56	8.43	8.43	8.07	6.36	6.66	7.18	6.23	0.342905	0.00230045
ENSMUSG00000044390	Tigd3	1	0.86	0.86	0.97	0.67	0.44	0.61	0.62	0.662004	0.00230472
ENSMUSG00000038304	Cd160	3.14	2.86	2.9	3.03	4.16	3.98	5.61	4.13	-0.568786	0.00230674
ENSMUSG00000031634	Ufsp2	5.01	4.43	4.8	5.28	3.5	3.85	3.89	3.71	0.382176	0.00232286
ENSMUSG00000039943	Plcb4	7.21	7.32	6.72	9.09	4.57	4.92	5.77	5.19	0.563942	0.00232593
ENSMUSG00000033904	Ccp110	4.1	3.93	4.02	5.03	2.98	3.19	3.2	3.05	0.451804	0.00232832
ENSMUSG00000111862	Gm47828	0.19	0.19	0.14	0.28	0.06	0	0.03	0.03	2.65034	0.00233318
ENSMUSG00000035878	Hykk	0.04	0.05	0.04	0.03	0.06	0.09	0.07	0.07	-0.725116	0.00233863
ENSMUSG00000041064	Pif1	1.76	1.65	1.86	2.26	0.57	0.91	1.24	0.55	1.26535	0.0023395
ENSMUSG00000021707	Dhfr	2.55	2.46	2.74	3.59	1.59	1.95	1.83	1.39	0.738506	0.00234184
ENSMUSG00000075416	Gm14488	0.16	0.31	0.31	0.29	0	0.06	0	0.05	3.40051	0.00235484
ENSMUSG00000026355	Mcm6	57.18	56.83	54.31	66.63	39.62	47.23	40.81	34.96	0.534636	0.00235583
ENSMUSG00000041538	H2-Ob	9.55	8.68	11.99	8.34	13.58	13.8	16.13	14.86	-0.608978	0.00236049
ENSMUSG00000076800	Trav6n-5	0.31	0.4	0.21	0.19	0	0.11	0	0	3.88849	0.00236143
ENSMUSG00000116223	AC161165.3	0.07	0.04	0.05	0.04	0.18	0.1	0.11	0.26	-1.4546	0.00236563
ENSMUSG00000021699	Pde4d	4.79	4.75	6.65	4.65	6.93	9	10.08	9.11	-0.755126	0.00237013
ENSMUSG00000043384	Gprasp1	8.53	8.76	8.03	10.02	13.77	15.87	12.45	11.29	-0.587717	0.00237875
ENSMUSG00000103011	Gm8860	1.09	1	1.34	1.22	2.12	2.17	1.49	1.83	-0.699093	0.0023832
ENSMUSG00000010751	Tnfrsf22	5.9	6.27	5.61	5.5	8.08	8.11	6.92	7.53	-0.394624	0.00238404
ENSMUSG00000021990	Spata13	70.4	67.9	65.61	72.82	49.53	59.27	49.63	46.41	0.438921	0.0023863
ENSMUSG00000102112	1810041H14Rik	1.34	1.36	1.44	1.39	1.75	1.88	2.48	2.45	-0.610038	0.00239143
ENSMUSG00000106847	Peg13	12.76	13.94	11.56	14.85	19.47	18.89	16.8	18.08	-0.467511	0.00239473
ENSMUSG00000047414	Flrt2	0.33	0.37	0.27	0.41	0.11	0.2	0.05	0.09	1.66272	0.00239685
ENSMUSG00000042351	Grap2	206.5	218.95	213.69	173.33	310.41	264.6	264.25	295.96	-0.484857	0.00239694
ENSMUSG00000021927	Hnrnpa1l2-ps2	0.54	0.64	0.55	0.7	0.33	0.27	0.43	0.4	0.762257	0.00240814
ENSMUSG00000005470	Asf1b	16.79	16.27	15.42	20.24	6.84	12.8	9.27	7.33	0.959432	0.00241028
ENSMUSG00000099974	Bcl2a1d	2.77	3.05	3.17	3.38	1.59	2.28	1.97	2.25	0.620921	0.00242008
ENSMUSG00000019726	Lyst	9.92	8.94	11	11.33	7.45	8.02	6.99	6.38	0.512507	0.00243065
ENSMUSG00000033016	Nfatc1	95.76	94.02	96.38	95.04	62.03	82.46	58.63	60.39	0.546691	0.00243881
ENSMUSG00000076934	Iglv1	4.7	7.51	12.45	3.77	0.7	2.76	1.06	0.63	2.56864	0.00243917
ENSMUSG00000084611	Gm24371	0.39	0.26	0.66	0.36	1.32	1.11	0.78	0.93	-1.34216	0.0024436
ENSMUSG00000026430	Rassf5	93.04	91.98	101.63	90.03	127.95	124.27	113.91	116	-0.355956	0.00244588
ENSMUSG00000058230	Arhgap35	4.83	4.96	4.71	4.1	6.21	6.04	6	5.87	-0.377713	0.0024585
ENSMUSG00000027175	Tcp11l1	0.36	0.29	0.22	0.27	0.1	0.17	0.08	0.15	1.16199	0.00246105
ENSMUSG00000102151	Gm37472	1.57	2.07	1	2.4	0.87	0.69	0.59	0.58	1.29927	0.00247067
ENSMUSG00000040328	Olfr56	1.01	0.58	0.87	0.69	0.28	0.02	0	0.01	4.42521	0.0024757
ENSMUSG00000027160	Ccdc34	0.96	1	1.02	1.15	0.75	0.83	0.62	0.63	0.54627	0.00248621
ENSMUSG00000038178	Slc43a2	21.64	20.86	21.57	21.58	16.27	18.56	16.33	17.03	0.330612	0.0024974
ENSMUSG00000074217	2210011C24Rik	0.44	0.63	0.45	0.73	0.14	0.26	0.06	0.18	1.87695	0.00250747
ENSMUSG00000008318	Relt	9.97	10.23	9.81	8.3	12.51	12.12	13.99	12.98	-0.4319	0.00251965
ENSMUSG00000045092	S1pr1	80.61	77.12	95.07	72.68	108.05	126.51	107.84	113.51	-0.490389	0.00252344
ENSMUSG00000039891	Txlnb	0.99	1.09	1.04	1.19	0.76	0.84	0.75	0.6	0.547877	0.00252774
ENSMUSG00000020592	Sdc1	0.54	0.88	0.6	0.72	0.44	0.32	0.25	0.37	0.97326	0.00253041
ENSMUSG00000008305	Tle1	1.71	1.59	1.46	1.49	2.31	2.48	1.94	2.03	-0.480264	0.00253373
ENSMUSG00000000326	Comt	20.74	22.79	19.39	22.17	15.45	17.58	15.14	16.36	0.398448	0.00253764
ENSMUSG00000044303	Cdkn2a	1.07	1.63	1.14	1.04	0.3	0.82	0.32	0.3	1.58609	0.00254059
ENSMUSG00000035212	Leprot	22.42	23.3	21.83	23.65	17.15	19.52	18.12	17.47	0.336744	0.00254727
ENSMUSG00000078853	Igtp	111.43	130.31	147.12	121.68	175.18	184.01	170.49	167.76	-0.456603	0.00255636
ENSMUSG00000036587	Fut7	9.18	10.12	7.4	8.86	3.07	5.55	5.44	4.77	0.944438	0.00255715
ENSMUSG00000021714	Cenpk	0.25	0.29	0.27	0.68	0.1	0.15	0.12	0.09	1.51035	0.00255839
ENSMUSG00000028069	Gpatch4	10.8	11.17	9.44	10.02	15.29	13.39	14.13	12.71	-0.421663	0.00256404
ENSMUSG00000005410	Mcm5	46.64	44.3	39.37	50.78	24.45	35.63	28.35	22.78	0.718834	0.00256838
ENSMUSG00000029759	Pon3	4.52	4.82	4.35	5.98	3.27	3.63	2.98	2.59	0.655532	0.00256979
ENSMUSG00000054474	Thnsl2	1.7	1.11	1.52	1.45	0.6	0.64	0.93	0.92	0.906392	0.00257123
ENSMUSG00000049791	Fzd4	0.21	0.12	0.17	0.22	0.01	0.08	0.04	0.01	2.34038	0.00257392
ENSMUSG00000045038	Prkce	4.35	4.95	4.97	4.29	6.34	6.24	5.63	6.11	-0.391172	0.00257654
ENSMUSG00000029379	Cxcl3	1.6	1.45	1.07	2.11	0.08	0.48	0.24	0.03	3.39376	0.00257707
ENSMUSG00000054892	Txk	3.44	3.14	4.7	3.17	5.65	5.15	5.59	6.06	-0.652149	0.00258273
ENSMUSG00000062661	Ncs1	1.08	1.02	0.83	1.4	0.45	0.65	0.62	0.64	0.854737	0.00258679
ENSMUSG00000022098	Bmp1	0.18	0.22	0.21	0.15	0.05	0.11	0.02	0.04	1.78853	0.0025884
ENSMUSG00000019761	Krt10	0.67	1.02	0.7	0.64	1.1	1.42	1.21	1.4	-0.769624	0.00260253
ENSMUSG00000041417	Pik3r1	23.4	22.7	28.7	25.63	43.53	35.33	32.7	35.56	-0.548408	0.00260369
ENSMUSG00000049307	Fut4	0.29	0.24	0.36	0.2	0.16	0.1	0.15	0.1	1.03655	0.00261504
ENSMUSG00000017697	Ada	3.43	4.33	4.36	3.45	4.93	7.7	8.19	7.14	-0.826575	0.00261598
ENSMUSG00000018169	Mfng	37.04	39.55	38.24	34.24	45.67	47.74	45.95	49.03	-0.33908	0.00262419
ENSMUSG00000024242	Map4k3	3.25	3.49	3.67	3.39	4.17	4.21	4.53	4.67	-0.34812	0.00263454
ENSMUSG00000042506	Usp22	13.53	13.37	13.05	12.07	15.63	16.66	16.36	16.16	-0.317947	0.00263849
ENSMUSG00000046761	Fam83h	0.19	0.13	0.12	0.1	0.2	0.33	0.3	0.37	-1.09819	0.00264422
ENSMUSG00000087543	Gm16576	1.64	1.71	1.75	1.84	2.35	2.04	2.23	2.23	-0.348358	0.00264753
ENSMUSG00000041961	Znrf3	4.67	4.44	5.39	4.05	6.88	6	6.2	6.96	-0.493217	0.00265571
ENSMUSG00000105504	Gbp5	17.07	18.34	18.57	18.72	21.99	21.84	23.75	23.02	-0.317499	0.00265655
ENSMUSG00000049999	Ppp1r3d	0.49	0.33	0.16	0.21	0.08	0.09	0.05	0.02	2.15411	0.00266082
ENSMUSG00000086494	2210417A02Rik	1.89	2.17	2.61	1.81	0.71	1.15	1.43	0.9	1.04341	0.00266274
ENSMUSG00000032698	Lmo2	1.84	1.71	2.75	1.17	0.79	0.78	0.96	0.79	1.10032	0.0026695
ENSMUSG00000072731	Gm3715	0.22	0.22	0.17	0.26	0.13	0.12	0.07	0.06	1.1642	0.00267093
ENSMUSG00000029672	Fam3c	34.58	36.83	33.63	39	51.54	44.91	47.32	44.49	-0.38606	0.00267544
ENSMUSG00000027048	Abcb11	0	0	0.01	0.01	0.02	0.06	0.03	0.03	-1.59808	0.00268278
ENSMUSG00000056493	Foxk1	35.67	33.8	38.93	31.49	47.48	48.26	43.1	45.77	-0.40308	0.00269001
ENSMUSG00000041567	Serpina12	0.01	0	0.01	0.01	0.05	0.04	0.02	0.03	-1.37296	0.00269949
ENSMUSG00000054428	Atpif1	17.57	18.29	19.05	20.1	11.8	15.16	14.65	13.08	0.460665	0.00270063
ENSMUSG00000093896	Ighv1-76	1.13	1.48	2.28	0.78	0.11	0	0.22	0	5.02163	0.00270169
ENSMUSG00000038502	Ptov1	4.99	4.35	4.99	4.05	6.32	6.94	6.12	5.84	-0.45847	0.0027095
ENSMUSG00000021190	Lgmn	12.73	13.05	14.65	13.3	9.43	11.02	10.78	9.67	0.394463	0.00271319
ENSMUSG00000031697	Orc6	7.89	8.11	7.46	9.17	5.91	6.51	6.36	5.7	0.41192	0.00271861
ENSMUSG00000028832	Stmn1	3.15	3.51	3.52	3.78	1.59	2.1	2.11	0.99	1.0945	0.00272324
ENSMUSG00000041268	Dmxl2	0.13	0.19	0.14	0.09	0.06	0.03	0.03	0.07	1.38769	0.00272349
ENSMUSG00000022261	Sdc2	0.08	0.11	0.04	0.19	0.01	0	0	0.03	2.59969	0.00272757
ENSMUSG00000063133	Klk1b1	0.12	0.16	0.04	0.11	0	0	0	0.04	2.84322	0.00273038
ENSMUSG00000054555	Adam12	0.99	0.84	0.81	1.01	0.36	0.33	0.61	0.57	0.993533	0.00273072
ENSMUSG00000030966	Trim21	19.69	20.42	21.79	19.36	25.45	26.31	24.33	25.4	-0.32152	0.00273336
ENSMUSG00000020328	Nudcd2	10.51	11.53	10.36	12.55	8.96	8.35	8.55	8.49	0.383765	0.00273713
ENSMUSG00000037636	Slc25a43	0.78	0.8	1.17	0.92	0.46	0.57	0.45	0.64	0.776733	0.00273885
ENSMUSG00000030314	Atg7	6.4	6.85	7.17	7.26	5.84	5.43	5.17	5.15	0.358026	0.00274207
ENSMUSG00000010154	Spire2	0.11	0.16	0.03	0.09	0.02	0.01	0.02	0.01	1.95611	0.00274345
ENSMUSG00000003123	Lipe	3.92	3.5	3.78	3.31	4.36	4.84	5.31	5.46	-0.457301	0.00274422
ENSMUSG00000089748	Matr3-ps2	0.9	0.86	0.7	1.16	0.41	0.61	0.37	0.51	0.918992	0.00276459
ENSMUSG00000029370	Rassf6	0.5	0.53	0.43	0.68	0.07	0.3	0.17	0.09	1.8873	0.00277209
ENSMUSG00000009654	Oit3	0.1	0.14	0.12	0.19	0.01	0.07	0.03	0.01	2.09717	0.00277376
ENSMUSG00000079593	Gm14597	0.8	0.66	0.85	0.97	0.62	0.4	0.45	0.38	0.825779	0.0027802
ENSMUSG00000028137	Celf3	2.18	2.28	1.5	1.9	1.31	1.13	1.15	1.33	0.657118	0.00278155
ENSMUSG00000024789	Jak2	50.08	50.1	50.65	57.66	39.58	43.63	39.47	38.02	0.374811	0.00278176
ENSMUSG00000087406	E130215H24Rik	0.74	0.73	0.9	0.75	1.42	1.19	1.15	2.03	-0.850794	0.00278621
ENSMUSG00000042228	Lyn	1.63	1.81	2.38	2.13	1.12	1.5	1.13	1.14	0.692679	0.00278661
ENSMUSG00000027199	Gatm	0.35	0.45	0.62	0.46	0.15	0.29	0.14	0.23	1.20665	0.0027954
ENSMUSG00000066543	Rpl17-ps9	0.12	0.12	0.19	0.17	0.28	0.33	0.22	0.38	-0.965419	0.0028079
ENSMUSG00000037989	Wnk2	0.06	0.06	0.03	0.08	0.01	0.03	0.01	0.01	1.44616	0.00283641
ENSMUSG00000035683	Melk	4.27	4.61	4.14	5.46	2.5	3.15	3.55	2.71	0.636765	0.00284566
ENSMUSG00000110639	Gm6831	8.18	7.81	4.24	7.97	2.25	4.15	2.96	2.28	1.27154	0.00285248
ENSMUSG00000050410	Tcf19	13.14	15.09	13.63	15.33	7	11.05	9.77	7.47	0.718225	0.00286342
ENSMUSG00000026480	Ncf2	0.77	0.66	0.58	0.55	0.44	0.44	0.46	0.43	0.510941	0.00286629
ENSMUSG00000085977	Gm5970	0.74	1.1	1.04	0.61	2.65	1.41	1.74	2.73	-1.26565	0.00286659
ENSMUSG00000024136	Dnase1l2	2.62	2.66	1.86	2.27	3.4	3.61	5.16	3.92	-0.76662	0.00286888
ENSMUSG00000093387	Gm20732	0.05	0	0	0	0.06	0.11	0.18	0.1	-2.87868	0.00286911
ENSMUSG00000032946	Rasgrp2	31.34	30.35	30.31	24.69	36.11	40.58	42.23	44.58	-0.488459	0.00287101
ENSMUSG00000030283	St8sia1	9.84	9.62	9.65	8.9	18.69	12.17	13.52	14.26	-0.607326	0.00287303
ENSMUSG00000021123	Rdh12	6.29	6.47	7.56	8.38	4.59	5.44	4.72	5.12	0.522905	0.00289191
ENSMUSG00000113321	Gm8075	0.61	0.7	0.82	0.38	0.17	0	0	0.05	4.25237	0.00289699
ENSMUSG00000019982	Myb	5.1	4.1	4.93	5.27	2.49	2.47	3.16	3.76	0.721549	0.00289757
ENSMUSG00000034641	Cd300ld	0.31	0.43	0.52	0.3	0.21	0.11	0.16	0.07	1.50242	0.00290345
ENSMUSG00000026832	Cytip	63.52	66.06	83.42	70.11	101.78	95.16	95.11	93.17	-0.451494	0.00290662
ENSMUSG00000068706	Gm10250	0.14	0.14	0.15	0.2	0.41	0.23	0.26	0.37	-0.943499	0.00290989
ENSMUSG00000105388	Rpl36a-ps2	0.43	0.43	0.65	0.6	1.22	0.81	0.9	0.88	-0.8474	0.00292943
ENSMUSG00000021939	Ctsb	84.26	88.51	91.53	94.96	57.37	77.34	59.83	54.86	0.538455	0.00292975
ENSMUSG00000031458	Coprs	0.13	0.24	0.27	0.13	0.09	0.08	0.06	0.07	1.19168	0.00293191
ENSMUSG00000037463	Fbxo27	0.49	0.38	0.55	0.52	0.71	0.81	0.66	0.89	-0.655221	0.00293284
ENSMUSG00000040495	Chrm4	3.35	1.99	2.24	2.4	0.76	1.55	1.26	1.1	1.10689	0.00294033
ENSMUSG00000035900	Gramd4	39.33	37.58	43.29	35.79	50.76	51.03	49.13	48.64	-0.358567	0.0029551
ENSMUSG00000036833	Pnpla7	11.7	12.46	11.33	11.27	13.4	17.39	16.94	16.73	-0.456398	0.00295809
ENSMUSG00000086481	Gm11707	18.61	20.76	16.37	17.59	24.92	24.95	26.44	22.58	-0.434397	0.00296569
ENSMUSG00000052062	Pard3b	0.15	0.24	0.12	0.2	0.05	0.11	0.05	0.06	1.29359	0.00297364
ENSMUSG00000053310	Nrgn	2.67	1.5	1.49	2.14	0.81	1.23	0.66	0.63	1.22592	0.00298237
ENSMUSG00000032667	Pon2	9.79	9.57	9.88	11.13	8.34	8.05	7.43	7.33	0.373204	0.00298296
ENSMUSG00000087424	5730405O15Rik	0.59	0.61	0.71	0.68	1.13	0.79	0.99	1.21	-0.647469	0.00298742
ENSMUSG00000025597	Klhl4	0.66	0.29	0.4	0.68	0.12	0.24	0.19	0.12	1.5181	0.00301517
ENSMUSG00000029363	Rfc5	5.52	4.89	5.69	6.14	3.91	4.41	4.05	3.35	0.501692	0.00302128
ENSMUSG00000049916	2610318N02Rik	1.43	1.38	1.32	1.12	0.63	0.73	0.95	0.94	0.700014	0.00302916
ENSMUSG00000075502	Kbtbd6	0.16	0.17	0.15	0.37	0.05	0.09	0.08	0.04	1.52664	0.00303071
ENSMUSG00000006310	Zbtb32	4.83	5.32	5.59	4.26	2.02	3.69	2.93	2.76	0.833525	0.00303241
ENSMUSG00000096960	A230028O05Rik	0.05	0.04	0.03	0.01	0.01	0	0	0	1.72672	0.00304014
ENSMUSG00000079563	Pglyrp2	72.88	70.38	61.91	67.64	81.71	96.7	89.83	88.18	-0.385685	0.00304224
ENSMUSG00000040997	Abhd4	14.97	12.75	12.81	15.18	6.5	11.11	8.42	7.26	0.767167	0.00305218
ENSMUSG00000086638	4930405A21Rik	0.24	0.18	0.12	0.08	0.48	0.46	0.29	0.59	-1.55523	0.00305908
ENSMUSG00000026478	Lamc1	17.1	18.11	19.2	21.05	11	15.63	12.37	10.74	0.613096	0.00306637
ENSMUSG00000102254	Gm7496	0.2	0.3	0.2	0.15	0.34	0.47	0.48	0.72	-1.19499	0.00307819
ENSMUSG00000037994	Slc9b2	1.9	1.68	1.67	1.83	2.12	2.7	3.15	3.27	-0.646001	0.00310279
ENSMUSG00000020024	Cep83	7.44	7.17	6.91	7.82	5.22	6.11	5.87	5.72	0.356579	0.0031051
ENSMUSG00000002799	Jag2	0.71	0.78	0.69	0.41	1.14	1.14	1.87	2.01	-1.22712	0.00310624
ENSMUSG00000086527	Gm15856	0.33	0.29	0.24	0.22	0.61	0.38	0.43	0.52	-0.816295	0.00311429
ENSMUSG00000106867	Gm43800	0.13	0.13	0.12	0.19	0.01	0.03	0.08	0.03	1.86679	0.00311477
ENSMUSG00000068270	Shroom4	0.41	0.41	0.15	0.3	0.1	0.13	0.11	0.09	1.39129	0.00312137
ENSMUSG00000034800	Zfp661	0.52	0.51	0.5	0.58	0.69	0.63	0.67	0.71	-0.350811	0.00313121
ENSMUSG00000025085	Ablim1	90.22	89.41	99.76	87.89	120.2	121.66	110.55	111.65	-0.337878	0.00313515
ENSMUSG00000016128	Stard13	0.07	0.1	0.07	0.11	0	0.03	0.03	0.01	2.0111	0.00314025
ENSMUSG00000033970	Rfc3	4.08	3.82	4.24	4.92	2.94	3.35	3.15	2.64	0.495851	0.00314347
ENSMUSG00000030854	Ptpn5	5.82	5.53	4.94	5.97	2.14	4.01	3.54	2.87	0.858884	0.00315333
ENSMUSG00000025571	Tnrc6c	24.14	25.02	21.96	20.82	28.35	30.32	29.14	30.84	-0.370873	0.00315427
ENSMUSG00000026196	Bard1	2.54	2.4	2.88	3.7	1.78	2.03	1.7	1.51	0.698856	0.00316236
ENSMUSG00000035000	Dpp4	11.3	11.67	12.09	12.04	16.2	13.41	17.43	16.66	-0.428811	0.00316419
ENSMUSG00000021728	Emb	30.63	32.82	36.09	47.02	21.93	26.1	22.49	19.17	0.697079	0.00316717
ENSMUSG00000086598	Btbd18	0.03	0.04	0.05	0.04	0.02	0.01	0	0.01	1.41096	0.0031707
ENSMUSG00000021068	Nin	16.34	16.64	16.82	15.43	20.82	19.73	19.4	20.03	-0.294237	0.00317075
ENSMUSG00000058454	Dhcr7	11.31	10.29	10.62	10.44	8.39	9.1	8.63	8.07	0.319412	0.00317353
ENSMUSG00000074918	Inafm2	6.77	6.68	6.92	7.35	5.07	5.94	4.68	4.35	0.476055	0.00317861
ENSMUSG00000042712	Tceal9	16.75	19.16	19.01	19.55	13.44	15.37	14.01	11.86	0.448957	0.0031796
ENSMUSG00000094796	BC147527	17.39	17.94	20.4	16.47	23.44	25.39	22.5	23.36	-0.394144	0.00318038
ENSMUSG00000052572	Dlg2	0.18	0.21	0.18	0.24	0.08	0.15	0.06	0.06	1.20363	0.00318554
ENSMUSG00000081988	Gm15746	0.68	0.6	0.48	0.78	1.87	0.9	1.25	1.55	-1.09183	0.00318932
ENSMUSG00000037493	Cib2	1.04	1.33	1.22	1.14	0.6	0.91	0.58	0.79	0.727367	0.00319548
ENSMUSG00000049409	Prokr1	0.13	0.11	0.09	0.16	0.07	0.04	0.07	0.04	1.03946	0.00319858
ENSMUSG00000027654	Fam83d	0.76	0.72	0.77	0.85	0.38	0.46	0.56	0.27	0.922011	0.00320326
ENSMUSG00000032815	Fanca	1.29	1.19	1.19	1.19	0.47	0.62	0.97	0.64	0.88593	0.00320426
ENSMUSG00000101191	Gm28809	2.47	3.96	3.28	2.43	5.6	4.39	5.21	5.28	-0.777093	0.00322173
ENSMUSG00000023216	Epb42	0.04	0.01	0.01	0.01	0	0	0	0	1.33048	0.00322339
ENSMUSG00000030410	Dmwd	1.13	1.16	1.06	1.32	0.28	0.81	0.52	0.41	1.29106	0.0032504
ENSMUSG00000032397	Tipin	11.35	12.79	9.37	14.29	6.8	7.96	8.48	7.14	0.641388	0.00325255
ENSMUSG00000079598	Clec2l	0.34	0.38	0.44	0.54	0.22	0.08	0.03	0.1	2.13374	0.00326252
ENSMUSG00000031591	Asah1	8.04	8.4	9.04	9.87	6.61	6.6	7.24	6.46	0.390074	0.00326328
ENSMUSG00000028393	Alad	19.85	20.26	18.2	20.02	11.65	16.92	13	12.59	0.545478	0.00326589
ENSMUSG00000034145	Tmem63c	1.34	1.19	0.98	1.43	0.38	0.72	0.73	0.65	1.01348	0.00327088
ENSMUSG00000048897	Zfp710	7.44	7.66	7.29	7.03	8.63	9.58	8.87	9.6	-0.31693	0.0032715
ENSMUSG00000102037	Bcl2a1a	0.08	0.08	0.09	0.08	0	0	0.05	0	2.56169	0.00327768
ENSMUSG00000023345	Poc1a	2.08	2.55	2.11	2.8	1.25	1.73	1.54	1.06	0.782973	0.00327889
ENSMUSG00000113061	Gm11361	0	0	0.06	0	0.13	0.18	0.2	0.06	-3.1119	0.00327949
ENSMUSG00000020020	Usp44	0.03	0.04	0.04	0.04	0	0.01	0	0.02	1.59521	0.00328074
ENSMUSG00000030930	Chst15	3.22	3.29	3.33	3.23	4.25	3.75	4.03	4.09	-0.300431	0.0032839
ENSMUSG00000027811	4930579G24Rik	2.85	2.6	2.68	3.01	2.15	2	2.16	1.62	0.495356	0.00328677
ENSMUSG00000085886	D030047H15Rik	0.01	0.03	0.03	0.05	0	0	0	0.01	1.64624	0.00328783
ENSMUSG00000076671	Ighv13-2	2.13	4.57	1.07	0.09	0	0.1	0	0	5.79951	0.00329778
ENSMUSG00000057219	Armc7	23.66	26.46	22.2	19.61	34.15	36	30.21	30.01	-0.507795	0.00330051
ENSMUSG00000064181	Rab3ip	12.37	11.79	18.83	13.05	25.23	21.98	19.9	23.87	-0.719026	0.00330639
ENSMUSG00000097816	Gm26811	0.02	0.01	0.01	0.01	0.02	0.03	0.03	0.03	-0.75	0.00331226
ENSMUSG00000039270	Megf9	1.08	0.87	0.93	0.97	1.33	1.46	1.29	1.17	-0.443464	0.00331414
ENSMUSG00000031790	Mmp15	0.88	0.82	0.81	0.79	1.19	1.28	0.96	1.11	-0.448783	0.00331477
ENSMUSG00000081078	Gm12568	0.06	0.44	0.28	0.15	0.06	0	0	0	3.58746	0.00332081
ENSMUSG00000018930	Ccl4	0.89	1.66	2.44	1.7	0.59	0.73	0.25	0.32	1.84222	0.00332519
ENSMUSG00000035228	Ccdc106	0.03	0.03	0.03	0.04	0.16	0.07	0.06	0.08	-1.1857	0.00332521
ENSMUSG00000020358	Hnrnpab	136.65	136.82	133	140.03	106.44	120.34	106.94	104.75	0.319728	0.00332619
ENSMUSG00000001020	S100a4	25.54	33.79	32.02	34.67	13.72	24.81	16.37	15.68	0.863315	0.00333217
ENSMUSG00000048732	Klhl11	6.94	7.93	7.39	7.32	9.16	9.47	8.8	9.28	-0.312285	0.00333762
ENSMUSG00000086564	Cd101	19.52	20.93	20.72	18.23	25.29	24.3	24.19	25.25	-0.320442	0.00335902
ENSMUSG00000000782	Tcf7	291.51	293.46	281.61	267.66	360.15	465.18	362.28	368.89	-0.448955	0.00335935
ENSMUSG00000034266	Batf	97.28	103.89	94.03	103.53	59.55	86.38	64.56	59.32	0.579993	0.00336109
ENSMUSG00000115869	AC169509.2	0.54	0.84	0.47	0.66	0.18	0.4	0.26	0.16	1.34849	0.00336191
ENSMUSG00000018548	Trim37	6.28	5.75	6.03	6.93	4.5	5.2	4.41	3.9	0.475747	0.00336561
ENSMUSG00000061578	Ksr2	1.41	1.51	1.95	1	5.02	2.16	3.5	3.97	-1.28933	0.00337602
ENSMUSG00000028525	Pde4b	15.01	17.69	17.41	16.59	12.84	13.44	12.75	13.52	0.341349	0.00337831
ENSMUSG00000049493	Pls1	0.09	0.06	0.03	0.07	0.16	0.16	0.15	0.12	-1.18652	0.00339091
ENSMUSG00000053469	Tg	0.65	0.51	0.69	0.76	0.36	0.49	0.38	0.31	0.750548	0.00339187
ENSMUSG00000033039	Micall1	13.56	13.12	12.58	11.79	15.51	17.09	15.36	17.16	-0.350945	0.00339356
ENSMUSG00000115862	AC134453.1	0.56	0.2	0.31	0.28	1.26	0.59	0.9	0.98	-1.48738	0.00341986
ENSMUSG00000030652	Coq7	0.67	0.64	0.52	0.57	0.4	0.48	0.43	0.42	0.459443	0.00342046
ENSMUSG00000038642	Ctss	200.58	204.08	205.69	214.77	244.65	261.61	264.74	242.72	-0.296344	0.00342923
ENSMUSG00000031150	Ccdc120	0.33	0.29	0.33	0.38	0.16	0.24	0.24	0.2	0.649931	0.00343354
ENSMUSG00000041261	Car8	0.04	0.04	0.03	0.04	0.01	0.01	0.02	0	1.34521	0.00345249
ENSMUSG00000060260	Pwwp2b	1.26	1.22	1.32	1.37	1.08	1.03	0.86	0.92	0.41107	0.00345781
ENSMUSG00000086652	Gm14029	3.45	2.79	3.07	3.45	2.48	2.37	2	1.81	0.562915	0.00345823
ENSMUSG00000059042	Klk1b9	1.99	2.04	1.05	1.8	0.32	0.09	0.14	0	4.31947	0.00345979
ENSMUSG00000036611	Eepd1	0.58	0.67	0.56	0.45	0.39	0.28	0.39	0.34	0.673859	0.00346524
ENSMUSG00000068246	Apol9b	10.63	10.02	6.41	7.8	13.59	15.76	15.33	13.01	-0.750239	0.00347425
ENSMUSG00000090709	Gm17173	2.66	2.51	2.66	3.81	5.54	4.07	4.82	6.94	-0.867354	0.00347767
ENSMUSG00000086544	Chn1os3	0.38	0.29	0.32	0.35	0.05	0.06	0.2	0.13	1.70366	0.00347845
ENSMUSG00000002985	Apoe	26.99	34.45	44.98	19.5	14.54	15.55	7.77	10.4	1.36926	0.00348151
ENSMUSG00000051590	Map3k19	0.64	0.8	0.8	0.68	1.45	0.94	1.26	1.8	-0.859405	0.0035014
ENSMUSG00000020453	Patz1	9.85	10.47	11.91	9.85	15.01	14.17	12.52	14.72	-0.423636	0.00351805
ENSMUSG00000043257	Pigv	7.22	6.84	7.78	7.14	9.18	8.89	8.58	9.45	-0.317176	0.0035198
ENSMUSG00000079033	Mef2b	1.68	1.75	2.02	1.44	0.56	0.48	0.56	1.31	1.34517	0.00352761
ENSMUSG00000031202	Rab39b	1.28	1.34	1.4	1.95	1.09	0.9	0.77	0.81	0.727549	0.00354159
ENSMUSG00000108400	Klk1b14-ps	0.27	0.35	0.36	0.21	0	0	0.05	0.09	3.43482	0.00355813
ENSMUSG00000032740	Ccdc88a	1.02	0.63	0.63	1.02	0.45	0.37	0.48	0.45	0.86581	0.00355934
ENSMUSG00000032494	Tdgf1	0.54	0.46	0.44	0.51	0.28	0.24	0.35	0.37	0.652138	0.00356533
ENSMUSG00000040592	Cd79b	22.51	24.12	24.03	20.42	17.04	18.3	18.25	15.51	0.398235	0.0035777
ENSMUSG00000037126	Psd	3.37	2.92	3.6	3.43	4.15	4.36	5.04	4.36	-0.426451	0.00358063
ENSMUSG00000020840	Blmh	22.78	22.32	22.24	24.89	18.19	19.75	17.86	16.91	0.343636	0.00358315
ENSMUSG00000066150	Slc31a1	2.74	3.09	3.35	3.18	2.44	2.35	2.44	2.43	0.350621	0.00358566
ENSMUSG00000023393	Slc17a9	19.46	19.1	19.72	14.25	27.03	24.08	31.1	36.11	-0.70144	0.00358582
ENSMUSG00000016534	Lamp2	6.31	6.06	6.84	9.15	4.97	4.62	4.19	3.6	0.695882	0.00358733
ENSMUSG00000084729	Gm24139	0.24	0.47	0.24	0.33	0.95	0.65	0.57	1.35	-1.40367	0.00361153
ENSMUSG00000030671	Pde3b	2.06	2.12	2.54	2.07	1.79	1.19	0.97	1.02	0.855759	0.00361471
ENSMUSG00000006731	B4galnt1	145.77	142.34	147.68	131.82	176.3	211.42	171.14	186.55	-0.389677	0.00362294
ENSMUSG00000052584	Serp2	3.35	3.09	3.17	3.26	1.24	2.41	2.03	1.76	0.827448	0.0036263
ENSMUSG00000025323	Sp4	15.04	15.88	15.59	15.45	18.92	18.66	18.49	18.3	-0.263396	0.00362674
ENSMUSG00000024165	Jpt2	8.81	8.66	8.22	9.08	7.1	7.33	6.91	6.3	0.331985	0.00362975
ENSMUSG00000025352	Gdf11	5.05	4.91	4.79	4.46	6.31	6.28	5.66	5.87	-0.327761	0.00363578
ENSMUSG00000020891	Alox8	7.66	8.51	5.82	7.71	3.74	5.79	4.2	3.73	0.775594	0.00363667
ENSMUSG00000063810	Alms1	0.94	0.88	1.05	1.26	0.64	0.74	0.73	0.71	0.532907	0.00363683
ENSMUSG00000082922	Gm6939	0.48	0.51	0.53	0.59	0.73	0.77	1.15	1.27	-0.843977	0.0036523
ENSMUSG00000026429	Ube2t	1.75	1.46	1.69	2.22	1.15	1.27	1.21	1.13	0.561947	0.00366166
ENSMUSG00000028337	Coro2a	35.86	35.01	35.84	33.74	48.78	40.48	44.5	51.22	-0.391863	0.00366501
ENSMUSG00000078153	Psme2b	17.49	17.66	19.42	17.45	21.11	22.51	22.45	23.1	-0.308674	0.00366548
ENSMUSG00000078651	Aoc2	4.36	4.24	4.32	4.16	5.98	4.91	7.06	6.59	-0.50897	0.00366833
ENSMUSG00000075463	4930594M22Rik	0.29	0.34	0.35	0.33	0.58	0.39	0.53	0.53	-0.627054	0.00367038
ENSMUSG00000085423	4930594M22Rik	0.2	0.07	0.14	0.19	0.31	0.29	0.32	0.07	-0.627054	0.00367038
ENSMUSG00000020785	Camkk1	4.67	4.12	4.04	3.59	5.37	5.34	6.01	5.28	-0.425402	0.00367114
ENSMUSG00000031843	Mphosph6	6.16	6.33	5.79	5.68	4.35	4.56	5.12	4.8	0.348179	0.00367458
ENSMUSG00000007987	Ift22	1.55	1.58	1.74	1.4	1.03	1.31	1.08	1.15	0.454512	0.00368134
ENSMUSG00000033287	Kctd17	59.25	60.56	47.71	50.98	41.02	40.73	41.55	40.3	0.410253	0.00368211
ENSMUSG00000004530	Coro1c	12.84	13.4	13.3	13	9.77	11.67	9.85	9.29	0.377575	0.00368261
ENSMUSG00000070407	Hs3st3b1	1.3	1.16	1.23	1.05	2.01	2.1	1.48	1.61	-0.588106	0.00369545
ENSMUSG00000078763	Slfn1	69.38	68.12	106.53	68.83	130.49	113.61	120.48	128.08	-0.680615	0.00370123
ENSMUSG00000031015	Swap70	7.74	7.22	9.59	8.19	10.24	11.27	11.92	11.25	-0.454013	0.00370783
ENSMUSG00000043088	Il17re	0.34	0.38	0.28	0.21	0.09	0.03	0.09	0.15	1.77206	0.0037169
ENSMUSG00000023911	Flywch2	2.65	2.45	2.98	2.37	1.48	1.76	1.66	2.15	0.572813	0.00372148
ENSMUSG00000096727	Psmb9	71.13	79.72	78.04	71.16	88.04	105.46	101.68	94.37	-0.375055	0.00372498
ENSMUSG00000109293	Dcst2	0.2	0.27	0.17	0.2	0.36	0.29	0.45	0.34	-0.751819	0.0037313
ENSMUSG00000022788	Fgd4	0.04	0.04	0.03	0.02	0.01	0.02	0.01	0.01	0.910964	0.00373407
ENSMUSG00000043740	B430306N03Rik	0.77	0.68	0.92	0.6	1.09	1.07	1.46	1.64	-0.809605	0.00373698
ENSMUSG00000091754	Gm3636	3.6	3.44	3.87	4.24	2.83	1.96	2.58	2.77	0.587498	0.0037396
ENSMUSG00000021892	Sh3bp5	28.63	28.14	32.95	26.17	41.2	36.41	36.06	41.19	-0.420205	0.0037398
ENSMUSG00000013150	Gfod2	0.96	1.05	0.91	0.87	1.39	1.48	1.16	1.21	-0.459682	0.00375399
ENSMUSG00000027678	Ncoa3	83.71	79.89	91.25	79.99	108.23	110.65	99.91	102.37	-0.331777	0.00376156
ENSMUSG00000022881	Rfc4	9.66	8.85	8.77	11.46	7.21	7.01	6.28	5.16	0.597036	0.00376356
ENSMUSG00000018919	Tm4sf5	0.31	0.39	0.4	0.46	0.59	1.06	1.14	0.63	-1.06494	0.00377072
ENSMUSG00000031762	Mt2	0.77	0.64	0.83	0.6	0.13	0.13	0.07	0	3.50403	0.00377223
ENSMUSG00000033318	Gstt2	7.12	6.93	7.23	8.62	3.52	4.6	5.88	4.76	0.689374	0.00378302
ENSMUSG00000061175	Fnip2	0.59	0.75	0.66	0.74	0.51	0.53	0.49	0.52	0.405656	0.00378335
ENSMUSG00000050592	Fam78a	35.19	36.73	39.11	31.94	53.02	50	42.37	47.73	-0.43274	0.00378442
ENSMUSG00000025350	Rdh5	0.95	0.86	0.93	0.72	1.34	1.21	1.57	2.19	-0.830093	0.00378872
ENSMUSG00000100170	Gm28942	4.47	5.43	5.85	6.85	9.04	7.84	10.77	8.23	-0.671831	0.00379056
ENSMUSG00000021209	Ppp4r4	0.17	0.22	0.14	0.14	0.06	0.12	0.07	0.08	0.957387	0.00379062
ENSMUSG00000039157	Fam102a	52.08	57.18	54.45	43.4	66.74	79.24	67.97	71.63	-0.467765	0.00379081
ENSMUSG00000076677	Ighv6-3	4.87	1.44	3.64	1.98	0.11	0.42	0.35	0.99	2.8585	0.00384271
ENSMUSG00000058624	Gda	0.48	0.46	0.5	0.39	0.3	0.22	0.26	0.13	1.03091	0.00384667
ENSMUSG00000035711	Dok3	1.89	1.78	2.18	1.58	0.8	0.76	1.36	1.16	0.891577	0.00386124
ENSMUSG00000024677	Ms4a6b	107.15	109.48	132.91	116.11	153.91	142.55	158.52	151.62	-0.38558	0.0038691
ENSMUSG00000103711	Tstd1	1.53	1.41	1.45	1.45	2.54	1.78	2.36	3.25	-0.729864	0.00387009
ENSMUSG00000060550	H2-Q7	240.57	251.62	274.8	253.53	294.73	353.45	380.22	409.39	-0.485726	0.00387529
ENSMUSG00000048824	Gm568	0.62	0.67	0.62	0.38	0.85	1.03	0.98	1.05	-0.789139	0.00387759
ENSMUSG00000074151	Nlrc5	66.77	68.38	70.02	61	81.99	85.62	109.73	111.08	-0.533299	0.00388098
ENSMUSG00000038319	Kcnh2	4.13	3.57	3.26	3.41	5.09	4.41	6.27	6.32	-0.608659	0.00388241
ENSMUSG00000084325	Gm15550	0.14	0.08	0.12	0.11	0.29	0.19	0.17	0.3	-0.997681	0.00389461
ENSMUSG00000037341	Slc9a7	13.86	13.03	12.67	15.11	9.9	11.41	10.73	9.62	0.391701	0.00390731
ENSMUSG00000085651	Gm11695	1.11	1.34	0.69	0.55	2.41	2.37	1.63	2	-1.25037	0.00391276
ENSMUSG00000043091	Tuba1c	8.12	8.89	7.62	8.84	6.04	6.99	5.58	4.91	0.517156	0.00391735
ENSMUSG00000063903	Klk1	0.22	0.18	0.29	0.03	0.04	0	0	0	3.33911	0.00391881
ENSMUSG00000037579	Kcnh3	0.31	0.28	0.26	0.17	0.46	0.43	0.42	0.4	-0.753761	0.00392237
ENSMUSG00000003573	Homer3	0.58	0.37	0.73	0.42	0.97	0.81	1.19	1.13	-0.986438	0.00393249
ENSMUSG00000038812	Trmt112	0.9	0.95	1.36	1.08	1.67	1.48	1.54	1.81	-0.609108	0.00393551
ENSMUSG00000097062	Gm17586	0.69	1.43	1.89	1.55	0.48	0.41	0.36	0.7	1.44706	0.00393984
ENSMUSG00000023030	Slc11a2	6.72	6.52	6.62	6.63	4.9	4.85	5.43	5.78	0.341008	0.00395144
ENSMUSG00000030352	Tspan9	0.65	0.72	0.94	0.42	1.23	1.36	1.2	1.33	-0.95171	0.00395678
ENSMUSG00000024679	Ms4a6d	3.53	3.85	4.89	5.33	2.63	2.76	2.52	1.62	0.891885	0.00395751
ENSMUSG00000039021	Ttc16	0.56	0.65	0.69	0.73	0.2	0.26	0.42	0.42	1.05407	0.00395778
ENSMUSG00000082180	Gm12230	0.99	1.35	0.54	1.06	2.08	1.8	2.19	3.11	-1.25496	0.00396428
ENSMUSG00000018363	Smurf2	14.68	13.4	15.65	13.96	22.41	19.33	17.46	18.49	-0.425305	0.00396481
ENSMUSG00000000532	Acvr1b	9.57	9.83	9.21	8.08	13.09	11.61	11.31	11.88	-0.38573	0.00397051
ENSMUSG00000038384	Setd1b	34.34	32.84	33.24	28.65	41.2	44.66	38.5	42.62	-0.372702	0.00397483
ENSMUSG00000031949	Adat1	2.26	2.33	2.15	2.45	3.19	2.71	2.82	3.02	-0.350727	0.00397534
ENSMUSG00000044617	Zbtb39	4.15	4.29	4.27	4.34	5.63	5.08	4.95	5.32	-0.297073	0.00397888
ENSMUSG00000028150	Rorc	12.42	11.95	11.99	10.04	7.08	4.34	6.02	8.61	0.870835	0.00398209
ENSMUSG00000038059	Smim3	1.33	1.14	1.31	1.57	0.55	0.75	1.04	0.71	0.830075	0.00398677
ENSMUSG00000045709	Smkr-ps	0.08	0.26	0.23	0.14	0	0.08	0	0	3.31169	0.0040087
ENSMUSG00000069874	Irgm2	26.04	28.09	38.7	30.42	48.98	42.99	44.17	43.3	-0.556216	0.00401063
ENSMUSG00000040751	Lat2	1.17	1.35	1.5	1.6	0.5	0.78	0.95	0.86	0.883829	0.00401289
ENSMUSG00000020400	Tnip1	110.37	113.43	113.25	103.16	127.62	176.85	150.05	153.85	-0.458166	0.00401567
ENSMUSG00000032816	Igdcc4	0.08	0.09	0.11	0.1	0.01	0.05	0.01	0.04	1.65734	0.00401589
ENSMUSG00000032625	Thsd7a	0.01	0.01	0	0	0.02	0.02	0.02	0.03	-1.18872	0.00401855
ENSMUSG00000052392	Acot4	0.02	0.02	0.02	0.03	0	0.01	0.01	0	1.18872	0.00401855
ENSMUSG00000029168	Dpysl5	0.02	0.02	0.02	0.03	0.01	0.01	0	0	1.18872	0.00401855
ENSMUSG00000037946	Fgd3	29.25	29.8	28.89	28.74	38.01	37.2	34.4	33.84	-0.296269	0.00402513
ENSMUSG00000062526	Mppe1	25.21	27.05	24.2	22.49	30.07	31.47	31.14	31.53	-0.330849	0.0040288
ENSMUSG00000024727	Trpm6	0.8	0.81	0.53	0.55	0.22	0.38	0.41	0.33	0.992725	0.00402957
ENSMUSG00000078566	Bnip3	0.68	0.75	1.18	0.75	0.48	0.52	0.36	0.48	0.833101	0.00403197
ENSMUSG00000077394	Gm24339	3.19	1.35	4.61	2.53	1.03	0.49	1.09	0.47	1.8848	0.00403223
ENSMUSG00000049744	Arhgap15	27.58	29.87	33.22	29.86	39.51	37.7	36.71	37.76	-0.334207	0.00404142
ENSMUSG00000072647	Adam1a	0.17	0.12	0.13	0.11	0.33	0.17	0.3	0.27	-0.939064	0.00404665
ENSMUSG00000024131	Slc3a1	0.42	0.47	0.44	0.42	1.14	0.69	0.59	0.77	-0.80943	0.00405877
ENSMUSG00000018899	Irf1	59.33	68.11	60.78	62.85	78.96	81.87	76.31	74.98	-0.315129	0.00407346
ENSMUSG00000064778	Snord59a	4.69	4.61	5.21	3.03	2.12	1.51	2.8	2.39	0.995036	0.00407533
ENSMUSG00000038738	Shank1	0.26	0.25	0.14	0.17	0.4	0.32	0.37	0.39	-0.859915	0.00407969
ENSMUSG00000027331	Knstrn	2.88	2.71	2.49	3.28	1.39	2.04	2.12	1.67	0.663582	0.00407999
ENSMUSG00000024034	Tmprss3	6.26	5.38	3.27	4.08	2.24	1.47	2.66	2.46	1.09192	0.00408094
ENSMUSG00000043336	Filip1l	4.78	4.58	8.05	4.88	12.42	8.52	8.98	11.08	-0.902169	0.00410973
ENSMUSG00000015846	Rxra	17.29	19.04	14.62	15.23	10.3	13.33	11.87	10.72	0.516842	0.00410974
ENSMUSG00000032648	Pygm	1.02	0.99	0.91	0.76	1.45	1.14	1.83	1.59	-0.690025	0.00412733
ENSMUSG00000026100	Mstn	0.05	0	0.03	0	0.17	0.11	0.09	0.18	-2.68495	0.00413193
ENSMUSG00000013611	Snx31	0.08	0.11	0.12	0.06	0.05	0.01	0	0.01	2.16943	0.00414456
ENSMUSG00000000982	Ccl3	0.68	1.34	0.96	0.88	0.1	0.19	0.11	0	3.72367	0.00415512
ENSMUSG00000030796	Tead2	0.5	0.6	0.28	0.33	0.86	0.77	0.77	1.06	-1.05165	0.00416685
ENSMUSG00000053181	A830005F24Rik	1.06	1.17	1.38	1.34	0.65	0.8	1	0.67	0.672487	0.00416772
ENSMUSG00000093894	Ighv1-53	3.56	2.04	3.49	1.46	0.67	0.42	1.3	0.3	2.0772	0.00417059
ENSMUSG00000016028	Celsr1	23.4	24.8	23.87	21.97	27.92	34.48	29.7	29.85	-0.371779	0.00417962
ENSMUSG00000096515	Igkv14-100	2.36	0.19	1.09	0.18	0	0	0.12	0	4.88488	0.00418326
ENSMUSG00000013155	Enkd1	2.2	2.47	2.14	2.05	0.96	1.47	1.66	1.39	0.71361	0.00419966
ENSMUSG00000043017	Ptgir	6.01	4.74	5.5	5.1	3.05	3.74	4.36	3.55	0.543283	0.0042008
ENSMUSG00000074673	Ttll9	0.71	0.49	0.29	0.51	0.28	0.21	0.19	0.17	1.15296	0.00420525
ENSMUSG00000027254	Map1a	0.31	0.34	0.25	0.33	0.15	0.22	0.17	0.1	0.941067	0.00421096
ENSMUSG00000026204	Ptprn	0.11	0.15	0.15	0.14	0.23	0.2	0.18	0.27	-0.635177	0.00424942
ENSMUSG00000041707	1810011H11Rik	0.89	0.75	1.03	0.92	1.08	1.71	1.73	1.52	-0.72885	0.00427376
ENSMUSG00000031586	Rbpms	0.08	0.08	0.07	0.12	0.15	0.16	0.12	0.17	-0.729384	0.00427437
ENSMUSG00000041605	5730559C18Rik	0.16	0.16	0.08	0.14	0.02	0	0.02	0.06	2.31862	0.00427528
ENSMUSG00000054426	A930005H10Rik	2.81	2.73	3.85	2.73	4.4	4.49	4.01	5.13	-0.581755	0.00429023
ENSMUSG00000020807	4933427D14Rik	6.73	6.14	6.33	6.7	4.9	4.63	5.26	5.57	0.349054	0.00429535
ENSMUSG00000049932	H2afx	45.63	46.13	40.92	47.15	26.98	39.46	28.62	26.87	0.577449	0.00429891
ENSMUSG00000025017	Pik3ap1	4.59	4.48	5.76	3.72	2.58	3.48	2.39	1.93	0.850207	0.00430007
ENSMUSG00000056883	Olfr533	0.1	0.19	0.22	0.24	0.07	0.02	0.07	0.06	1.63912	0.00430607
ENSMUSG00000006241	Ccdc159	0.04	0.09	0.05	0.08	0.18	0.22	0.62	0.16	-1.85937	0.00431526
ENSMUSG00000098105	Gm8825	0.1	0.14	0.04	0.06	0.04	0	0	0	2.54342	0.00433906
ENSMUSG00000061477	Rps7	8.82	9.56	8.28	6.61	11.7	15.2	19.92	12.41	-0.812236	0.00435017
ENSMUSG00000026782	Abi2	7.58	6.73	7.66	9.47	6	5.47	5.69	5.17	0.483877	0.00435508
ENSMUSG00000063659	Zbtb18	6.55	6.52	5.42	6.05	11.07	7.34	8.8	10.41	-0.601752	0.00436642
ENSMUSG00000032370	Lactb	10.9	10.73	12.96	11.39	8.54	9.7	8.58	8.59	0.374545	0.00437163
ENSMUSG00000035849	Krt222	0.65	0.75	0.66	0.82	0.36	0.55	0.52	0.42	0.640614	0.00438111
ENSMUSG00000026417	Pigr	0.13	0.08	0.07	0.13	0.03	0.02	0.04	0.06	1.2676	0.00438721
ENSMUSG00000058022	Adtrp	0.04	0.05	0.05	0.07	0	0	0.03	0.01	1.87296	0.00441441
ENSMUSG00000108609	Gm7424	0.04	0.11	0.04	0.07	0.17	0.12	0.18	0.16	-1.24423	0.00442545
ENSMUSG00000024251	Thada	14.57	15.14	15.34	15.69	19.37	18.78	17.28	18.82	-0.288798	0.00445143
ENSMUSG00000025358	Cdk2	9.75	8.33	9.78	8.89	6.5	6.08	7.63	7.25	0.42235	0.00445199
ENSMUSG00000031402	Mpp1	14.16	14.9	14.89	13.72	17.93	17.05	17.41	17.24	-0.272344	0.0044546
ENSMUSG00000020160	Meis1	0	0.02	0.01	0	0.04	0.04	0.03	0.03	-1.51472	0.00447431
ENSMUSG00000103783	Gm37522	0.04	0.02	0.02	0.07	0.1	0.09	0.09	0.12	-1.32797	0.00447446
ENSMUSG00000055612	Cdca7	13.76	12.08	11.64	14.31	9.76	10.16	9.8	8.09	0.453659	0.00447548
ENSMUSG00000073102	Drc1	0.63	0.41	0.59	0.38	0.88	0.82	1.53	1.78	-1.25419	0.00448494
ENSMUSG00000023940	Sgo1	1.36	1.72	1.98	2.34	0.9	0.84	1.34	0.71	0.970469	0.00448502
ENSMUSG00000040498	Igsf23	8.09	8.57	12.04	7.44	13.12	13.63	13.57	14.48	-0.624466	0.00449723
ENSMUSG00000038217	Tlcd2	3.66	2.92	2.32	2.91	1.48	1.93	2.15	1.54	0.729578	0.00450673
ENSMUSG00000093579	Gm20036	0.41	0.2	0.33	0.38	0.19	0.09	0.15	0.08	1.33593	0.00451248
ENSMUSG00000028159	Dapp1	27.56	27.01	26.54	28.6	20.75	24.16	22.16	21.5	0.31043	0.0045125
ENSMUSG00000042462	Dctpp1	23.09	23.18	20.78	24.03	15.86	18.74	14.51	11.71	0.600629	0.00451405
ENSMUSG00000097779	4833407H14Rik	5.21	5.13	7.19	6.02	2.35	2.83	4.38	3.55	0.868799	0.00451623
ENSMUSG00000036473	Tbc1d24	0.37	0.29	0.28	0.34	0.24	0.24	0.19	0.18	0.571129	0.00451676
ENSMUSG00000050002	Idnk	25.08	24.41	25.78	25.41	30.98	29.05	31.43	35.12	-0.327048	0.00452645
ENSMUSG00000033707	Lrrc24	0.18	0.2	0.2	0.15	0.25	0.29	0.46	0.32	-0.793438	0.00455078
ENSMUSG00000019920	Lims1	28.71	27.48	30.95	32.56	24.79	24.15	22.41	20.97	0.374538	0.00455684
ENSMUSG00000002897	Il17ra	52.77	50.83	60.38	49.78	70.8	70.11	63.24	70.79	-0.365618	0.00456095
ENSMUSG00000025207	Sema4g	0.07	0.14	0.06	0.11	0.21	0.18	0.17	0.21	-1.00938	0.00461154
ENSMUSG00000033306	Lpp	5.01	4.23	6.25	5.97	4.09	2.85	3.06	3.39	0.675662	0.00461389
ENSMUSG00000020740	Gga3	13.08	12.79	12.94	11.58	14.94	15.09	17.17	17.25	-0.353104	0.00461592
ENSMUSG00000107619	Gm32479	0.04	0.1	0.03	0.02	0.01	0.01	0	0	1.84158	0.00463174
ENSMUSG00000050423	Ppp1r3g	0.12	0.11	0.23	0.15	0	0.06	0	0.03	2.76575	0.00464946
ENSMUSG00000078180	Gm20900	3.67	3.62	2.82	2.92	4.33	4.8	4.21	4.57	-0.466236	0.0046631
ENSMUSG00000034777	Vax2	0.47	0.41	1.04	0.77	0.28	0.21	0.07	0.17	1.8724	0.00466964
ENSMUSG00000025959	Klf7	3.18	2.93	3.73	3.13	4.47	4.03	4.06	4.38	-0.388482	0.0046765
ENSMUSG00000033209	Ttc28	12.8	11.51	11.12	10.43	14.3	18.82	15.57	14.79	-0.464341	0.00467713
ENSMUSG00000100985	Gm10640	0.45	0.32	0.32	0.25	0.58	0.75	0.48	0.57	-0.822618	0.00468216
ENSMUSG00000037997	Parp11	8.43	7.36	9.71	8.6	12.16	10.87	10.63	12.11	-0.428433	0.00469137
ENSMUSG00000037458	Azin1	16.85	14.83	16.9	21.22	13.83	11.11	11.47	9.96	0.587572	0.00469986
ENSMUSG00000078942	Naip6	3.13	3.51	2.66	2.87	4.83	3.71	6.23	5.14	-0.691795	0.00470264
ENSMUSG00000097467	Gm26737	0.11	0.07	0.05	0.13	0	0.05	0	0	2.59808	0.00471008
ENSMUSG00000062585	Cnr2	5.84	5.28	5.73	5.58	6.76	6.9	6.94	6.55	-0.275737	0.00472029
ENSMUSG00000032198	Dock6	2.63	2.73	2.14	1.96	1.24	1.32	1.7	1.72	0.659781	0.00472376
ENSMUSG00000070738	Dgkd	39.93	41.86	46.86	37.41	50.73	53.25	53.17	55.84	-0.363098	0.00472864
ENSMUSG00000024866	Acy3	1.36	0.95	0.77	0.98	0.23	0.44	0.06	0.28	2.2139	0.00473123
ENSMUSG00000026283	Ing5	8.77	8.24	9.05	8.53	11.56	10.54	9.95	10.89	-0.310382	0.00474527
ENSMUSG00000076937	Iglc2	1.81	1.51	2.52	1.57	0.71	0.42	1.28	0.52	1.42679	0.00475224
ENSMUSG00000024812	Tjp2	16.25	15.94	14.64	17.24	7.96	13.77	9.48	8.01	0.74275	0.00475283
ENSMUSG00000032501	Trib1	18.76	20.59	30.07	20.43	12.52	16.41	12.12	13.48	0.704991	0.00475647
ENSMUSG00000061458	Nol10	18.87	17.05	18.5	20.6	13.6	14.66	14.82	15.66	0.351267	0.00476045
ENSMUSG00000020564	Atxn7l1	18.06	17.82	17.43	17.26	21.04	21.05	20.41	21.82	-0.256512	0.00476125
ENSMUSG00000041886	Macc1	0.04	0.01	0.02	0.02	0	0.01	0	0	1.37296	0.00476882
ENSMUSG00000071893	Vmn1r4	0	0	0	0.01	0.04	0.02	0.01	0.02	-1.37296	0.00476882
ENSMUSG00000020003	Pex7	1.12	1.1	1.23	1.29	0.85	0.94	0.99	0.92	0.353006	0.00478539
ENSMUSG00000005125	Ndrg1	4.29	4.03	4.36	3.98	2.5	3.59	3.03	2.96	0.473124	0.00478901
ENSMUSG00000036172	Cd200r3	0.22	0.16	0.15	0.12	0.29	0.29	0.27	0.23	-0.723659	0.00478902
ENSMUSG00000005803	Sqor	4.45	4.44	4.05	4.68	3.14	3.81	3.49	3.21	0.369644	0.00479111
ENSMUSG00000035394	Cfap53	0.08	0.11	0.13	0.07	0.15	0.16	0.18	0.18	-0.755269	0.00479164
ENSMUSG00000114863	Gm48824	0	0.03	0	0.03	0.11	0.07	0.08	0.07	-2.18872	0.00479297
ENSMUSG00000022665	Ccdc80	1.48	1.62	1.52	2.17	0.48	1.26	0.59	0.38	1.44945	0.00479564
ENSMUSG00000000317	Bcl6b	0.14	0.09	0.16	0.22	0.03	0.09	0.02	0.04	1.65276	0.00479584
ENSMUSG00000046962	Zbtb21	5.17	5	5.38	4.87	6.51	6.35	6	6.03	-0.285221	0.00480471
ENSMUSG00000041782	Lad1	26.88	19.01	29.73	22.2	10.24	12.68	16.79	15.68	0.825145	0.00484357
ENSMUSG00000098243	Gm4258	0.19	0.31	0.31	0.29	0.11	0.05	0.17	0.1	1.35738	0.0048681
ENSMUSG00000026857	Ntmt1	7.46	8.09	7.35	7.62	5.77	6.69	5.57	6.15	0.337998	0.00486833
ENSMUSG00000070490	Gm10293	0.55	0.48	0.35	0.35	0.31	0.11	0.17	0.14	1.27503	0.00488409
ENSMUSG00000024248	Cox7a2l	49.1	51.38	56.09	57.98	70.56	79.68	68.31	63.99	-0.395631	0.00489052
ENSMUSG00000020889	Nr1d1	5.09	5.75	5.86	4.41	2.68	2.89	3.55	4.19	0.677012	0.00490372
ENSMUSG00000114169	Gm47075	0.03	0.02	0.05	0.03	0	0	0.02	0	1.64624	0.00490374
ENSMUSG00000020601	Trib2	49.69	47.16	53.86	51.18	62.49	66.08	58.82	71.86	-0.358443	0.0049081
ENSMUSG00000041135	Ripk2	10.67	11.54	11.11	10.4	12.52	13.87	13.45	13.77	-0.293929	0.00492063
ENSMUSG00000005973	Rcn1	26.8	27.41	28.44	26.02	32.51	32.59	31.82	33.59	-0.264611	0.00492307
ENSMUSG00000059060	Rad51b	1.29	1.19	1.17	1.3	0.37	0.68	0.78	0.79	0.965791	0.0049333
ENSMUSG00000069376	Gm5507	0.17	0.3	0.17	0.29	0.04	0.07	0.08	0.14	1.45055	0.00494361
ENSMUSG00000039470	Zdhhc2	14.59	15.6	12.17	18.1	9.4	11.67	9.49	7.8	0.65601	0.00494644
ENSMUSG00000035232	Pdk3	18.12	18.45	18.63	22.14	14.09	15.07	14.79	11.27	0.490199	0.00495786
ENSMUSG00000045538	Ddx28	11.16	10.79	13.04	12.25	7.08	10.27	6.95	6.41	0.641792	0.00496593
ENSMUSG00000024985	Tcf7l2	0.06	0.08	0.15	0.11	0.17	0.22	0.2	0.27	-1.08273	0.0049698
ENSMUSG00000021917	Spcs1	34.63	34.21	34.91	40.35	27.99	30.39	24.37	23.51	0.443794	0.00497238
ENSMUSG00000029521	Chek2	2.36	2.64	1.94	3.27	1.53	1.83	1.31	1.18	0.793478	0.00498694
ENSMUSG00000046876	Atxn1	8.61	8.72	9.85	10.44	7.99	6.58	6.72	6.97	0.411644	0.00499592
ENSMUSG00000101678	Gm29609	0.1	0.09	0.1	0.21	0.35	0.22	0.24	0.27	-1.11112	0.00500106
ENSMUSG00000020803	Txndc17	38.85	43.02	41.38	41.77	31.82	36.13	32.78	29.33	0.346404	0.00501477
ENSMUSG00000058192	Zfp846	0.82	0.81	0.85	0.84	1.03	0.95	0.99	1.02	-0.261878	0.00501815
ENSMUSG00000110279	Gm45552	12.75	13.12	15.49	8.77	26.45	18.67	19.37	21.08	-0.786845	0.00502381
ENSMUSG00000030246	Ldhb	15.99	14.24	13.16	14.47	16.61	20.12	20.01	19.41	-0.395225	0.00502944
ENSMUSG00000036813	Entpd8	0.04	0.06	0.04	0.07	0.14	0.08	0.17	0.27	-1.40072	0.00503136
ENSMUSG00000027959	Sass6	1.68	1.75	1.76	2.48	1.32	1.15	1.33	1.33	0.560619	0.00503496
ENSMUSG00000043811	Rtn4r	0.25	0.18	0.25	0.25	0	0.08	0.04	0.05	2.56811	0.00506299
ENSMUSG00000004642	Slbp	12.41	11.31	12.89	13.32	8.9	10.82	9.28	8.16	0.430724	0.00506393
ENSMUSG00000086447	Gm13522	0.24	0.35	0.27	0.3	0.09	0.09	0.03	0.17	1.69039	0.0050845
ENSMUSG00000037331	Larp1	49.07	48.03	52.7	46.29	57.85	60.18	60.17	59.82	-0.280946	0.00508756
ENSMUSG00000049755	Zfp672	3.72	3.46	3.33	3.12	4.48	4.39	4.06	4.16	-0.327293	0.00508762
ENSMUSG00000032329	Hmg20a	25.35	25.14	27.26	27.88	33.49	31.89	31.01	32.24	-0.28501	0.00510951
ENSMUSG00000052353	Cemip	0.12	0.11	0.15	0.14	0.01	0.08	0.04	0.03	1.67511	0.00511616
ENSMUSG00000022696	Sidt1	14.17	14.05	17.14	12.54	17.93	20.11	20.54	19.64	-0.441032	0.00512055
ENSMUSG00000071552	Tigit	189.59	211.88	199.28	244.08	99.77	174.09	102.33	78.55	0.951645	0.00512289
ENSMUSG00000055013	Agap1	0.09	0.08	0.08	0.07	0.03	0.06	0.05	0.03	0.817365	0.00512726
ENSMUSG00000002227	Mov10	17.14	15.6	17.25	14.41	18.89	21.73	21.25	20.84	-0.362686	0.00513953
ENSMUSG00000023041	Krt6b	0.05	0.03	0.06	0.04	0	0	0	0.03	1.92856	0.00514237
ENSMUSG00000022272	Myo10	0.97	0.8	0.92	0.85	0.68	0.74	0.67	0.6	0.39111	0.0051485
ENSMUSG00000076614	Ighg1	22.46	13.9	42.04	5.96	1.94	0.17	2.59	1.81	3.88194	0.00515128
ENSMUSG00000036875	Dna2	2.21	1.88	1.51	2.05	0.93	1.3	1.39	1.19	0.666725	0.00516005
ENSMUSG00000021238	Aldh6a1	2.28	2.32	2.42	1.94	3.06	2.68	2.98	2.89	-0.375484	0.00517592
ENSMUSG00000032294	Pkm	161.58	172.62	154.21	160.63	109.83	142.81	118.32	100.18	0.473422	0.00517879
ENSMUSG00000094016	Trav15-1-dv6-1	2.19	1.64	2.12	1.7	3.27	3.19	2.4	2.68	-0.590897	0.0051901
ENSMUSG00000096557	Gm7258	0	0.11	0	0	0.39	0.25	0.14	0.12	-3.51118	0.00519596
ENSMUSG00000042535	Gtpbp1	51.06	51.95	54.16	48.96	61.23	65.08	60.17	62.79	-0.274422	0.00520881
ENSMUSG00000090523	Gypc	13.14	13.02	12.8	12.79	14.77	19.53	18.09	16.2	-0.398159	0.00521588
ENSMUSG00000078202	Nrarp	0.67	0.6	0.71	0.41	1.16	0.82	1.07	1.01	-0.773069	0.00523113
ENSMUSG00000035064	Eef2k	3.77	3.84	4.04	3.86	3.21	3.25	3.25	3.32	0.250293	0.00523553
ENSMUSG00000031125	3830403N18Rik	0.14	0.17	0.14	0.19	0.38	0.44	0.2	0.31	-0.965985	0.00524676
ENSMUSG00000060166	Zdhhc8	11.99	11.38	10.42	9.63	12.99	14.84	14.66	13.86	-0.378791	0.00525305
ENSMUSG00000096977	Gm10827	0.2	0.17	0.17	0.22	0.15	0.1	0.1	0.07	0.834217	0.00526161
ENSMUSG00000069793	Slfn9	7.84	7.73	7.17	8.95	5.62	6.71	5.88	5.14	0.442018	0.00526778
ENSMUSG00000110270	Gm45607	0.46	0.35	0.46	0.52	0.17	0.33	0.24	0.26	0.837723	0.0052679
ENSMUSG00000033909	Usp36	14.64	14.42	13.01	11.45	17.26	17.03	17.24	17.83	-0.380399	0.00526808
ENSMUSG00000024913	Lrp5	1.43	1.27	1.29	1.32	1	0.97	1.12	1.12	0.333574	0.00527211
ENSMUSG00000046417	Lrrc75a	1.02	0.87	0.89	0.75	1.19	1.14	1.13	1.31	-0.435988	0.00527703
ENSMUSG00000038079	Tmem237	3.61	3.88	3.26	4.04	2.34	3.12	2.26	1.87	0.642681	0.00527729
ENSMUSG00000001270	Ckb	7.82	7.67	6.8	5.52	4.96	4.75	5.03	4.99	0.481373	0.00527869
ENSMUSG00000030279	C2cd5	9.3	8.96	9.02	9.43	11.12	10.37	11.45	11.36	-0.270102	0.00528873
ENSMUSG00000030861	Acadsb	4.5	4.08	4.96	4.24	5.79	5.51	5.9	5.33	-0.343696	0.00529524
ENSMUSG00000014773	Dll1	0.11	0.09	0.14	0.08	0.05	0.06	0.04	0.07	0.817365	0.00530105
ENSMUSG00000022960	Donson	14.74	15.85	18.29	15.25	20.43	20.06	19.72	21.55	-0.354369	0.00530668
ENSMUSG00000070822	Zscan18	0.33	0.4	0.3	0.32	0.49	0.5	0.66	0.95	-0.880932	0.00532543
ENSMUSG00000102543	Pcdhgc5	0.18	0.2	0.16	0.28	0.14	0.09	0.11	0.07	0.942977	0.00533017
ENSMUSG00000052144	Ppp4r2	14.86	14.45	15.19	15.96	13.24	12.09	11.29	12.22	0.30904	0.00533045
ENSMUSG00000066196	Spag8	0.04	0.02	0.02	0.06	0.15	0.16	0.08	0.07	-1.48954	0.00533763
ENSMUSG00000026737	Pip4k2a	31.65	31.53	33.27	31.42	45.93	40.95	37.82	37.81	-0.341501	0.00533987
ENSMUSG00000039814	Xkr5	0.43	0.51	0.45	0.67	0.26	0.39	0.2	0.26	0.886719	0.005347
ENSMUSG00000003153	Slc2a3	22.49	22.23	22.86	23.7	26.43	28.37	28.32	26.6	-0.264966	0.00535999
ENSMUSG00000095597	Gm6472	15.66	16.89	16.57	15.21	25.03	23.91	22.13	18.03	-0.459966	0.00536054
ENSMUSG00000037306	Man1c1	5.31	5.2	5.1	4.92	2.84	4.53	3.34	3.41	0.558952	0.00536824
ENSMUSG00000024274	Zscan30	0.3	0.2	0.28	0.21	0.88	0.37	0.44	0.58	-1.10856	0.00539632
ENSMUSG00000053730	Tmem39b	9.9	9.51	10.03	8.76	6.54	8.27	7.3	7.39	0.375397	0.00540066
ENSMUSG00000026879	Gsn	15.78	14.33	14.38	13.48	9.78	12.41	11.52	10.02	0.411063	0.00540169
ENSMUSG00000030098	Grip2	0.02	0.02	0.02	0	0.05	0.05	0.05	0.06	-1.45184	0.00540346
ENSMUSG00000076535	Igkv1-88	1.25	0.38	0.19	1.59	0	0	0.23	0	4.83039	0.00540986
ENSMUSG00000041649	Klf8	0.96	0.87	0.97	0.99	0.73	0.64	0.79	0.55	0.489202	0.00541053
ENSMUSG00000043155	Hpdl	0.44	0.44	0.35	0.53	0.26	0.25	0.28	0.14	0.92208	0.00541387
ENSMUSG00000114409	Gm9042	0.1	0.16	0.11	0.15	0.4	0.2	0.3	0.21	-1.00791	0.00541623
ENSMUSG00000108444	Klk2-ps	1.33	1.31	0.75	1.1	0.47	0.06	0.26	0.3	2.26286	0.00541867
ENSMUSG00000035021	Baz1a	23.81	23.33	27.3	27.29	20.3	21.08	19.03	19.81	0.339642	0.00541945
ENSMUSG00000103126	Gm37387	4.42	4.01	5.26	5.09	9.78	5.97	6.83	9.59	-0.751421	0.00543881
ENSMUSG00000073555	Gm4951	2.06	3.45	3.5	2.68	5.97	4.28	4.41	5.91	-0.827822	0.00544586
ENSMUSG00000032123	Dpagt1	7.02	6.94	6.82	7.62	5.43	5.97	6.09	5.55	0.301615	0.00547453
ENSMUSG00000030768	Disp1	5.23	5.05	4.92	3.89	6.62	6.43	6.34	6.11	-0.425648	0.00547457
ENSMUSG00000111251	Gm18671	0	0	0.05	0	0.06	0.11	0.12	0.05	-2.52319	0.00547941
ENSMUSG00000004849	Ap1s1	24.49	25.72	23.5	23.29	19.2	21.15	19.96	19.27	0.285425	0.00549209
ENSMUSG00000037161	Mgarp	0.54	0.66	0.8	0.73	0.23	0.49	0.38	0.22	1.08974	0.00549284
ENSMUSG00000015396	Cd83	70.66	72.1	69.39	81.91	47.73	62.61	55.57	45.21	0.486775	0.00549324
ENSMUSG00000027312	Atrn	4.93	4.75	4.61	4.74	6.02	5.48	5.68	5.68	-0.263632	0.00549495
ENSMUSG00000026994	Galnt3	0.29	0.12	0.23	0.23	0.12	0.07	0.1	0.06	1.20251	0.0055062
ENSMUSG00000021143	Pacs2	17.17	17.4	17.48	14.81	19.2	22.56	22.68	21.97	-0.369947	0.00550764
ENSMUSG00000020250	Txnrd1	21.75	21.26	21.49	22.4	18.13	18.5	18.79	17.38	0.255627	0.00551062
ENSMUSG00000024037	Wdr4	5.93	5.5	5.4	5.27	6.92	6.52	6.67	6.62	-0.275028	0.00553285
ENSMUSG00000026956	Uap1l1	7.67	7.58	6.76	7.23	3.41	5.55	5.24	4.99	0.629256	0.00553886
ENSMUSG00000050619	Zscan29	17.84	17.36	20.43	18.71	23.64	22.89	21.97	25.63	-0.340819	0.00553948
ENSMUSG00000021676	Iqgap2	17.13	18.42	16.16	15.12	19.9	21.54	22.41	20.8	-0.343272	0.00553974
ENSMUSG00000101502	Rpl7a-ps10	0.04	0.04	0.09	0.04	0.15	0.09	0.1	0.13	-1.07525	0.00554006
ENSMUSG00000049521	Cdc42ep1	0.01	0.01	0.01	0.01	0.02	0.09	0.03	0.07	-1.47672	0.00554958
ENSMUSG00000111333	Gm48670	1.33	1.37	1.22	1	3.15	1.81	1.73	2.22	-0.82002	0.0055628
ENSMUSG00000076652	Ighv7-3	1.83	2.84	4.17	0.35	0.22	0	0.11	0.1	4.49693	0.00556773
ENSMUSG00000045273	Cenph	2.41	2.11	2.3	3.03	1.01	1.62	1.48	0.69	1.09421	0.00558642
ENSMUSG00000016940	Kctd2	19.39	21.73	17.55	13.65	24.99	28.64	27.8	25.59	-0.583388	0.0055871
ENSMUSG00000005802	Slc30a4	0.92	0.84	1.08	0.91	1.29	1.12	1.24	1.41	-0.429446	0.00560862
ENSMUSG00000079505	Gm11131	7.61	8.22	9.66	8.82	11.24	10.6	10.87	11.01	-0.354563	0.00561381
ENSMUSG00000097281	Gm26685	0.19	0.15	0.17	0.3	0.35	0.33	0.33	0.44	-0.847664	0.00561714
ENSMUSG00000027332	Ivd	10.77	10.91	10.24	9.94	12.41	12.16	14.3	14.16	-0.338034	0.00561922
ENSMUSG00000029312	Klhl8	1.56	1.48	1.39	1.71	1.93	2.28	1.97	1.88	-0.390345	0.00563228
ENSMUSG00000068227	Il2rb	327.81	309.78	373.2	346.1	424.31	446.91	419.33	406.23	-0.325052	0.00563646
ENSMUSG00000028691	Prdx1	29.43	30.84	28.04	35.28	22.23	25.53	21.43	17.79	0.513053	0.00564568
ENSMUSG00000106282	Gm2287	0.06	0.15	0.06	0.17	0	0.03	0	0.03	2.44616	0.00565066
ENSMUSG00000112709	Gm19395	0.32	0.32	0.33	0.6	0.18	0.23	0.19	0.22	0.857152	0.00565822
ENSMUSG00000042594	Sh2b3	20.79	19.97	20.17	18.21	22.65	26.12	24.44	25.34	-0.316021	0.00567438
ENSMUSG00000029050	Ski	71.96	74.45	71.97	66.49	90.78	102.58	81.01	92.37	-0.3606	0.00567523
ENSMUSG00000043873	Chil5	2.42	2.71	2.49	3.15	4.61	3.2	3.84	4.17	-0.548103	0.00568335
ENSMUSG00000016319	Slc25a5	78.74	79.42	82.07	85.34	62	72.19	65.2	58.18	0.341755	0.0056873
ENSMUSG00000070639	Lrrc8b	4.45	4.26	4.79	5.44	3.37	3.67	3.7	3.76	0.379464	0.00568945
ENSMUSG00000015966	Il17rb	1.6	1.48	0.71	0.99	2.07	2.09	2.9	2.67	-1.07545	0.00570576
ENSMUSG00000056515	Rab31	2.3	2.54	2.64	2.69	1.45	2.26	1.52	1.37	0.64762	0.00571287
ENSMUSG00000000901	Mmp11	1.78	1.7	1.26	0.88	2.9	1.99	3.32	3.27	-1.04989	0.00571454
ENSMUSG00000034109	Golim4	2.52	2.91	2.65	2.58	3.64	3	3.87	3.57	-0.396048	0.00571569
ENSMUSG00000007021	Syngr3	0.32	0.25	0.24	0.32	0.08	0.22	0.08	0.12	1.21731	0.0057192
ENSMUSG00000030691	Fchsd2	5.04	4.99	5.51	5.29	6.59	5.99	6.32	6.36	-0.278014	0.00574959
ENSMUSG00000001761	Smo	0.73	0.41	0.46	0.63	0.28	0.19	0.29	0.36	0.965027	0.00576196
ENSMUSG00000053553	3110082I17Rik	2.87	3.41	3.04	2.61	1.98	2.24	1.85	2.45	0.485447	0.00576252
ENSMUSG00000086968	4933431E20Rik	0.07	0.08	0.07	0.06	0.02	0.04	0.01	0	1.7676	0.00577769
ENSMUSG00000092257	Gm2308	0.17	0.17	0.28	0.13	0.04	0.11	0.08	0.07	1.23209	0.00578647
ENSMUSG00000029016	Clcn6	3.66	3.7	3.52	3.22	4.43	4.06	4.53	4.42	-0.306796	0.00579356
ENSMUSG00000019539	Rcn3	1.33	1.02	1.1	1.37	1.5	1.64	1.98	1.94	-0.548288	0.00579562
ENSMUSG00000079553	Kifc1	4.49	5.22	4.94	5.01	3.51	4.11	3.7	4.13	0.348146	0.00579978
ENSMUSG00000022667	Cd200r1	10.92	12.26	11.81	14.87	7.6	9.8	9.14	8.88	0.48941	0.00580253
ENSMUSG00000025746	Il6	0.14	0.23	0.12	0.13	0.07	0	0	0.03	2.74991	0.00580833
ENSMUSG00000054391	4930517O19Rik	0.12	0.16	0.13	0.11	0.09	0	0	0	2.96457	0.00582003
ENSMUSG00000074604	Mgst2	14.14	13.88	15.81	14.96	20.82	16.75	22.9	25.59	-0.534283	0.00582043
ENSMUSG00000092564	BC051226	4.99	4.5	6.9	4.61	7.18	7.29	8.54	8.59	-0.605629	0.00582082
ENSMUSG00000002325	Irf9	43.74	43.51	54.41	42.41	58.17	59.71	60.75	59.27	-0.37739	0.00582719
ENSMUSG00000035640	Cbarp	6.38	6.5	6.32	4.91	7.08	9.14	9.67	9.57	-0.553813	0.00582792
ENSMUSG00000041235	Chd7	6.7	7.26	7.49	5.91	8.29	10.39	8.85	9.29	-0.428851	0.00583753
ENSMUSG00000038179	Slamf7	1.79	2.22	2.5	1.97	1.47	1.38	1.64	1.57	0.473789	0.00584525
ENSMUSG00000051278	Zgrf1	1.25	1.17	1.15	1.3	0.93	0.92	1.08	0.93	0.333702	0.00584995
ENSMUSG00000097476	Gm26583	0.74	0.48	0.52	0.51	1.16	0.68	1.19	1.17	-0.874134	0.00586142
ENSMUSG00000078773	Rad54b	1.02	0.78	0.92	1.6	0.64	0.37	0.6	0.36	1.11247	0.0058642
ENSMUSG00000040659	Efhd2	78.26	85.08	75.44	76.76	60.94	69.7	53.82	58.14	0.384083	0.00587036
ENSMUSG00000030786	Itgam	0.22	0.19	0.18	0.15	0.1	0.05	0.12	0.1	0.972288	0.00587623
ENSMUSG00000031838	Ifi30	38.14	42.32	38.74	34.32	24.9	33.25	25.61	21.55	0.557722	0.00588085
ENSMUSG00000031841	Cdh13	0.05	0.05	0.03	0.02	0.09	0.09	0.12	0.06	-1.09919	0.00588382
ENSMUSG00000053411	Cbx7	32.59	32.07	34.38	27.86	42.94	38.11	54.29	57.14	-0.585416	0.00589604
ENSMUSG00000059900	Tmem40	0.2	0.16	0.16	0.13	0.07	0.11	0.05	0.1	0.93631	0.00589991
ENSMUSG00000045794	Lkaaear1	0.05	0	0.05	0.04	0.21	0.1	0.28	0.48	-2.72493	0.00590042
ENSMUSG00000031681	Smad1	3.44	3.1	3.3	2.77	4.84	4.92	3.69	4.18	-0.477155	0.00590348
ENSMUSG00000024824	Rad9a	17.59	18.97	16.5	16.11	20.9	22.08	21.97	20.6	-0.308719	0.00591078
ENSMUSG00000029153	Ociad2	0.41	0.41	0.37	0.41	0.07	0.21	0.25	0.13	1.36441	0.00592085
ENSMUSG00000067220	Cnga1	0.33	0.31	0.41	0.46	0.27	0.25	0.22	0.17	0.708272	0.00593557
ENSMUSG00000057134	Ado	8.28	8.14	8.25	8.47	12.29	11.54	9.87	9.65	-0.379641	0.00594519
ENSMUSG00000023036	Pcdhgc4	0.51	0.59	0.33	0.62	0.21	0.36	0.21	0.16	1.11407	0.00596535
ENSMUSG00000024640	Psat1	19.47	20.48	17.12	25.22	12.74	15.79	14.4	11.2	0.601575	0.00597216
ENSMUSG00000035168	Tanc1	2.02	1.81	0.77	1.85	3.45	3.89	3.06	3.43	-1.18316	0.00599143
ENSMUSG00000018509	Cenpv	2.44	2.49	2.42	2.89	1.08	2.17	1.09	0.84	1.07001	0.00600224
ENSMUSG00000037922	Bank1	0.87	1.05	0.95	0.62	1.49	1.17	1.42	1.43	-0.672916	0.00600434
ENSMUSG00000101655	2310040G24Rik	0.5	0.27	0.46	0.34	0.1	0.25	0.11	0.19	1.27422	0.00600991
ENSMUSG00000031714	Gab1	0.05	0.05	0.06	0.04	0.03	0.01	0.02	0.03	0.928561	0.00601134
ENSMUSG00000062591	Tubb4a	4.11	4.12	3.3	3.55	5.01	4.64	4.96	5.9	-0.443457	0.00601389
ENSMUSG00000027808	Serp1	43.54	43.61	53.97	53.72	37.85	38.71	31.61	31.07	0.48381	0.0060249
ENSMUSG00000002058	Unc119	26.28	30.92	28.8	26.18	18.26	23.48	22.42	19.8	0.421481	0.00603679
ENSMUSG00000055446	A630091E08Rik	2.6	2.02	2.62	1.74	3.51	2.87	4.2	3.89	-0.692748	0.00603856
ENSMUSG00000020491	2810021J22Rik	3.66	3.77	3.6	3.78	4.44	4.17	4.63	4.56	-0.263816	0.00604428
ENSMUSG00000040298	Btbd16	0.86	0.67	0.9	0.84	1.57	0.94	1.52	1.57	-0.746803	0.00604482
ENSMUSG00000032041	Tirap	1.34	1.08	1.1	1.31	0.59	0.94	0.83	0.81	0.614299	0.00605497
ENSMUSG00000039109	F13a1	0.39	0.49	0.42	0.41	0.13	0.2	0.28	0.29	0.954956	0.00608281
ENSMUSG00000046879	Irgm1	16.82	19.73	23.07	18.9	25.93	26.93	25.03	25.7	-0.408386	0.00609256
ENSMUSG00000082524	Gm6272	0.2	0	0	0	0.69	0.43	0.24	0.21	-4.07492	0.00611131
ENSMUSG00000049470	Aff4	12.85	12.71	14.47	12.72	16.62	16	15.55	16.11	-0.286793	0.00611668
ENSMUSG00000015968	Cacna1d	0.28	0.29	0.3	0.29	0.35	0.63	0.47	0.43	-0.64709	0.00615266
ENSMUSG00000021767	Kat6b	5.85	5.45	6.37	5.75	7.46	6.93	7.06	7.18	-0.29108	0.00617096
ENSMUSG00000097488	4732487G21Rik	1.11	1.03	0.96	0.95	1.67	1.19	1.31	1.5	-0.472334	0.00617134
ENSMUSG00000056130	Ticam2	0.9	0.61	0.72	0.99	0.29	0.5	0.53	0.28	1.02587	0.00617467
ENSMUSG00000000627	Sema4f	4.38	4.47	3.75	3.85	5.27	5.01	5.05	5.24	-0.325657	0.00617801
ENSMUSG00000020376	Rnf130	8.64	9.07	10.54	7.73	11.57	11.61	12.86	11.71	-0.415511	0.00618184
ENSMUSG00000048911	Rnf24	1.01	0.99	1.21	1.09	0.76	0.62	0.79	0.89	0.492633	0.00619146
ENSMUSG00000023990	Tfeb	6.67	7.2	7.18	6.31	4.87	6.06	5.17	5.19	0.363931	0.00619202
ENSMUSG00000041025	Iffo2	23.44	23.49	25.26	23.82	20.73	20.46	17.52	18.04	0.326175	0.0061958
ENSMUSG00000022965	Ifngr2	7.96	7.79	9.55	6.97	10.65	10.28	10.57	10.97	-0.404772	0.0062017
ENSMUSG00000034613	Ppm1h	11.53	11.53	11.7	11.73	15.09	15.39	12.96	14.01	-0.301921	0.00620332
ENSMUSG00000004032	Gstm5	0.46	0.46	0.5	0.52	0.11	0.28	0.04	0.17	1.89368	0.00620873
ENSMUSG00000037010	Apln	0.06	0.14	0.11	0.12	0.32	0.21	0.18	0.21	-1.05288	0.00621799
ENSMUSG00000034709	Ppp1r21	16.4	16.44	17.16	16.04	23.98	20.31	19.03	20.68	-0.342044	0.00623315
ENSMUSG00000029106	Add1	44.69	44.52	46.93	41.02	53.65	61.43	52.49	54.03	-0.321705	0.00623507
ENSMUSG00000104117	Gm20743	0.05	0.02	0.02	0.05	0.07	0.09	0.07	0.11	-1.14176	0.00624966
ENSMUSG00000063445	Nmral1	2.69	3.1	3.09	3.27	0.95	1.97	1.89	1.84	0.918927	0.00626243
ENSMUSG00000042757	Tmem108	0.31	0.27	0.38	0.28	0.52	0.48	0.62	0.38	-0.663644	0.00626677
ENSMUSG00000004771	Rab11a	15.34	15.34	17.07	18.29	12.53	13.77	10.8	9.58	0.509887	0.00626691
ENSMUSG00000040339	Fam102b	3.62	3.13	3.84	3.72	5.87	5	4.56	4.35	-0.460595	0.0062787
ENSMUSG00000024776	Stambpl1	12.37	11.89	13.41	12.68	15.3	14.97	14.68	15.99	-0.275842	0.00628367
ENSMUSG00000050786	Ccdc126	5.79	6.61	7.05	7.62	5.32	5.33	4.6	5.08	0.407707	0.00628601
ENSMUSG00000025195	Dnmbp	4	3.91	3.76	3.45	4.59	5	4.37	4.99	-0.324878	0.00628719
ENSMUSG00000087434	Rab11fip4os1	0.05	0.03	0.06	0.01	0.16	0.08	0.11	0.21	-1.72737	0.00629703
ENSMUSG00000021485	Mxd3	5.8	6.71	6.91	7.07	2.79	5.03	3.96	2.13	0.99898	0.00629717
ENSMUSG00000108190	Gm44731	0.77	1.07	0.84	0.77	2.32	1.03	1.76	2.02	-0.990621	0.00631941
ENSMUSG00000090124	Ugt1a7c	0.2	0.24	0.27	0.38	0.15	0.15	0.1	0.17	0.874894	0.00634848
ENSMUSG00000025888	Casp1	37.37	38.29	37.74	48.6	27.73	33.93	26.35	23.85	0.53736	0.00635071
ENSMUSG00000029455	Aldh2	5.45	5.8	5.48	4.36	6.71	6.67	7.14	7.18	-0.400091	0.00636729
ENSMUSG00000035606	Ky	1.41	1.43	1.19	1.26	0.74	0.99	0.94	1.07	0.504457	0.00637966
ENSMUSG00000042724	Map3k9	0.59	0.67	0.75	0.49	0.98	0.82	0.88	0.93	-0.537145	0.00638752
ENSMUSG00000051790	Nlgn2	5.68	6.33	4.96	4.63	6.74	7.19	7.81	7.48	-0.443684	0.0064097
ENSMUSG00000097787	2700046G09Rik	0.11	0.15	0.23	0.12	0.07	0.09	0.08	0.06	0.892789	0.00642826
ENSMUSG00000081675	Gm12712	0.04	0.09	0.17	0.08	0	0	0.05	0	2.59969	0.00645485
ENSMUSG00000027603	Ggt7	10.13	8.5	9	8.1	5.1	5.14	7.94	5.26	0.62893	0.00648624
ENSMUSG00000081769	Gm12216	3.16	4	3.65	3.26	4.65	4.29	4.98	5.94	-0.491844	0.00649326
ENSMUSG00000076609	Igkc	279.27	213.78	244.11	137.72	80.09	38.41	135.37	35.62	1.76984	0.00653891
ENSMUSG00000113262	Gm48551	0.19	0.19	0.16	0.24	0.32	0.28	0.38	0.25	-0.62826	0.00654338
ENSMUSG00000021213	Akr1c13	2.85	3.31	4.54	4.16	4.85	6.14	6.67	5.69	-0.66481	0.00655069
ENSMUSG00000078350	Smim1	0.17	0.13	0.07	0.12	0.06	0.04	0.07	0.04	1.05663	0.00655072
ENSMUSG00000069920	B3gnt9	1.5	1.3	1.16	1.31	0.84	1.15	0.76	0.84	0.560759	0.00655685
ENSMUSG00000005718	Tfap4	7.48	8.21	7.18	6.71	11.9	9.65	9.01	9.5	-0.432535	0.00656791
ENSMUSG00000035824	Tk2	18.34	17.99	19.11	17.52	20.2	23.96	22.99	24.91	-0.331638	0.00660471
ENSMUSG00000003273	Car11	1.2	1.71	1.19	0.84	2.1	1.86	3.81	3.39	-1.14835	0.00661581
ENSMUSG00000032323	Cyp11a1	0.09	0.18	0.22	0.24	0.02	0	0.02	0.09	2.56136	0.0066172
ENSMUSG00000025591	Tma16	1.09	1.02	0.96	0.99	1.3	1.21	1.33	1.17	-0.300316	0.00663638
ENSMUSG00000029673	Auts2	0.05	0.03	0.02	0.03	0.02	0.01	0.01	0.01	0.896241	0.0066405
ENSMUSG00000071226	Cecr2	0.02	0.03	0.03	0.05	0.02	0.01	0.01	0.01	0.896241	0.0066405
ENSMUSG00000082292	Gm12250	38.95	40.15	59.21	48.41	69.14	66	64.33	67.46	-0.535734	0.00664337
ENSMUSG00000004328	Hif3a	1.64	1.75	1.96	1.49	1.36	0.95	1.13	1.29	0.534593	0.00664578
ENSMUSG00000001630	Stk38l	1.51	1.22	1.33	1.4	1.75	1.63	1.76	1.7	-0.32659	0.00665264
ENSMUSG00000088901	Mir1943	0.95	0.94	2.88	0.88	4.3	4.07	4.54	2.42	-1.59326	0.00665903
ENSMUSG00000108132	Gm44175	0.05	0.05	0.05	0.04	0.03	0.02	0.01	0.03	0.872963	0.00667297
ENSMUSG00000031480	Thsd1	0.2	0.19	0.17	0.17	0.23	0.23	0.32	0.33	-0.561922	0.0066748
ENSMUSG00000028766	Alpl	1.69	1.93	1.06	1.48	0.81	0.84	1.03	0.96	0.725661	0.00669128
ENSMUSG00000076606	Igkj3	10.04	5.39	10.14	22.76	1.03	0	0	0.93	6.73374	0.00669214
ENSMUSG00000047342	Zfp286	0.17	0.11	0.16	0.13	0.22	0.25	0.26	0.18	-0.644278	0.00670645
ENSMUSG00000060860	Ube2s	1.37	1.96	1.79	1.6	1.14	1.33	1.17	1.15	0.475286	0.00670978
ENSMUSG00000018750	Zbtb4	42.82	42.34	44.94	39.43	52.36	54.42	48.29	52	-0.288748	0.00673487
ENSMUSG00000063382	Bcl9l	33.13	33.75	30.38	25.39	38.68	49.3	39.82	42.33	-0.474351	0.00675215
ENSMUSG00000094370	Gm3373	0.12	0.07	0.1	0.22	0.04	0.04	0.06	0.02	1.41181	0.00675775
ENSMUSG00000025027	Xpnpep1	12.31	13.31	11.5	11.43	8.89	10.43	9.9	9.31	0.333053	0.00675978
ENSMUSG00000007867	Ift43	1.92	1.53	1.77	1.87	0.75	1.42	1.12	1.07	0.726675	0.00676023
ENSMUSG00000025586	Cpeb1	0.04	0.02	0.04	0.02	0.02	0	0	0	1.5572	0.00676035
ENSMUSG00000059975	Zfp74	1.61	1.45	1.69	1.52	2.07	1.84	1.86	2.05	-0.317191	0.00676638
ENSMUSG00000062590	Armc9	0.81	0.73	0.83	0.73	0.99	0.89	0.96	1.03	-0.316821	0.00677769
ENSMUSG00000063605	Ccdc102a	0.89	0.68	0.85	0.7	0.28	0.4	0.48	0.59	0.859814	0.00679336
ENSMUSG00000010307	Tmem86a	2.76	3.24	4.16	2.77	2.27	2.15	2.3	1.93	0.560361	0.00679757
ENSMUSG00000046010	Zfp830	12.8	13.58	12.35	12.4	14.98	14.81	16	17.04	-0.295823	0.00680103
ENSMUSG00000055523	Gucy2g	0.08	0.06	0.02	0.05	0.28	0.9	0.17	0.14	-2.32385	0.00680285
ENSMUSG00000050721	Plekho2	28.98	28.76	27.42	26.96	17.84	25.1	20.12	21.1	0.423943	0.00680631
ENSMUSG00000020009	Ifngr1	63.32	80	107.68	71	115.23	124.99	130.13	116.26	-0.62298	0.00682422
ENSMUSG00000100211	1700064M15Rik	0.05	0.11	0.05	0.1	0	0	0	0.05	2.40734	0.00683396
ENSMUSG00000021079	Timm9	2.71	2.74	2.75	2.72	3.54	2.98	3.52	3.74	-0.329479	0.00683702
ENSMUSG00000086395	A630014C17Rik	1.32	1.2	1.1	1.48	2.21	1.58	1.71	2.33	-0.60405	0.00684218
ENSMUSG00000037295	Ldlrap1	18.23	18.95	20.32	16.25	22.65	24.3	22.2	23.78	-0.337065	0.00686552
ENSMUSG00000069300	Hist1h2bj	1.05	1.84	1.51	1.18	0.17	0.8	0.54	0.38	1.70638	0.00686634
ENSMUSG00000046352	Gjb2	5.49	4.81	7.71	8.34	2.91	4.2	4.23	3.36	0.82056	0.00687026
ENSMUSG00000097755	2010110K18Rik	0.1	0.04	0.1	0.1	0.01	0	0.04	0.02	1.94833	0.00687374
ENSMUSG00000042116	Vwa1	0.03	0	0.01	0	0.05	0.07	0.03	0.05	-1.79248	0.00688728
ENSMUSG00000042828	Trim72	0.09	0.12	0.13	0.04	0.05	0.02	0.02	0.02	1.45295	0.00690125
ENSMUSG00000092563	Gm3617	0.12	0.06	0.06	0.17	0	0	0	0.06	2.66943	0.00690296
ENSMUSG00000052949	Rnf157	2.85	3.23	3.61	2.56	0.95	1.9	1.28	2.17	1.01585	0.00690659
ENSMUSG00000020212	Mdm1	2.85	2.47	3.11	3.18	2.16	2.38	2.16	2.2	0.376253	0.00690831
ENSMUSG00000021638	Ocln	0.59	0.24	0.32	0.38	0.18	0.18	0.16	0.08	1.28183	0.00691429
ENSMUSG00000067121	Gm7027	1.17	1.39	1.58	1.34	1.87	1.9	1.87	2.75	-0.598377	0.00692392
ENSMUSG00000030638	Sh3gl3	9.56	9.29	10.15	10.76	7.71	8.28	8.51	7.36	0.319258	0.00693951
ENSMUSG00000040658	Dnph1	5.61	4.48	3.74	5.16	3.27	3.53	3.22	2.65	0.573484	0.00694038
ENSMUSG00000033781	Asb13	5.62	4.69	5.8	4.86	7.85	5.93	7.85	8.42	-0.5117	0.00694428
ENSMUSG00000028426	Rad23b	47.65	49.5	47.76	52.91	42.94	39.88	37.63	33.08	0.370767	0.00695159
ENSMUSG00000023902	Zscan10	0.3	0.24	0.29	0.19	0.35	0.78	0.5	0.46	-0.968462	0.00695553
ENSMUSG00000086825	Gm15675	0.81	0.79	0.79	0.48	1.21	1.02	1.11	1.46	-0.752037	0.00695797
ENSMUSG00000040820	Hlcs	4.74	5.23	5.15	4.72	5.64	6.52	6.05	6.2	-0.298135	0.00699009
ENSMUSG00000005667	Mthfd2	23.17	23.21	24.6	23.54	27.62	29.12	27.65	27.44	-0.242532	0.00699169
ENSMUSG00000057421	Las1l	15.49	16.38	15.09	13.88	19.62	17.83	19.03	18.26	-0.298252	0.00701157
ENSMUSG00000029001	Fbxo44	0.69	0.93	0.93	0.72	0.44	0.6	0.47	0.62	0.610863	0.00702721
ENSMUSG00000004637	Wwox	1.07	1.13	1.25	1.02	0.9	0.75	0.94	0.78	0.40555	0.00702735
ENSMUSG00000113070	Gm48420	0.17	0.17	0.12	0.11	0.33	0.19	0.55	0.59	-1.3746	0.00703248
ENSMUSG00000055323	Gm9967	0.13	0.16	0.11	0.09	0.36	0.17	0.21	0.29	-0.985998	0.00703448
ENSMUSG00000086583	Gm15500	0.82	0.8	1.1	1.29	1.97	2.41	1.5	1.42	-0.853706	0.00703884
ENSMUSG00000032939	Nup93	14.97	12.96	13.35	15.4	9.81	11.99	11.3	10.82	0.367635	0.00704615
ENSMUSG00000051355	Commd1	1.8	1.78	1.71	1.83	1.13	1.58	1.39	1.19	0.437885	0.00705942
ENSMUSG00000020123	Avpr1a	0.1	0.03	0.04	0.04	0.09	0.19	0.12	0.19	-1.39073	0.00706018
ENSMUSG00000075590	Nrbp2	3.55	2.57	2.74	2.96	0.93	1.6	1.87	1.98	0.931962	0.00706341
ENSMUSG00000097250	Gm26771	1.15	1.67	0.97	1.42	2.69	1.61	3.21	3.37	-1.0309	0.00706646
ENSMUSG00000049721	Gal3st1	0.03	0.05	0.05	0.05	0.02	0	0.02	0	1.64624	0.00706969
ENSMUSG00000056069	Fam105a	34.57	37.39	44.79	35.68	50.52	47.15	48	50.38	-0.369795	0.00708731
ENSMUSG00000027164	Traf6	9.76	10.7	10.71	10.42	14.32	13.21	11.61	13.06	-0.324549	0.00709458
ENSMUSG00000111857	1190001M18Rik	0.19	0.11	0.17	0.2	0.03	0.03	0.1	0.08	1.45994	0.00712828
ENSMUSG00000027907	S100a11	94.47	91.34	90.61	93.72	50.1	83.98	53.3	44.14	0.721905	0.00713153
ENSMUSG00000031758	Cdyl2	8.52	8.71	9.37	8.52	11.09	11.54	10.08	10.31	-0.291382	0.00713616
ENSMUSG00000027635	Dsn1	6.05	5.36	5.07	7.68	3.39	4.55	4.19	3.8	0.589326	0.0071422
ENSMUSG00000086443	4933421A08Rik	0.13	0.13	0.11	0.06	0.02	0.05	0.03	0.06	1.25744	0.00717093
ENSMUSG00000083922	Gm3835	0	0.08	0	0	0.1	0.09	0.21	0.09	-2.8482	0.0071801
ENSMUSG00000022983	Scaf4	27.65	25.34	26.93	24.64	30.53	31.4	31.05	33.52	-0.275327	0.00719221
ENSMUSG00000041607	Mbp	31.09	32.17	33.45	30.34	39.36	43.58	37.09	37.23	-0.305538	0.00719466
ENSMUSG00000039089	L3mbtl3	8.08	8.81	8.23	10.19	6.31	7.49	6.59	5.7	0.436822	0.00721043
ENSMUSG00000076618	Ighj4	51.38	37.94	36.32	54.58	24	8.26	22.99	20.3	1.34549	0.00721118
ENSMUSG00000066258	Trim12a	12.14	11.52	14.49	12.31	16.49	14.69	17.48	19.14	-0.424688	0.00721286
ENSMUSG00000001065	Zfp276	8.67	8.58	9.13	7.89	10.16	10.02	11.98	12.16	-0.366779	0.0072274
ENSMUSG00000030275	Etnk1	28.21	25.44	30.04	28.9	43.9	33.81	34.73	36.75	-0.400961	0.00724567
ENSMUSG00000037410	Tbc1d2b	22.43	23.26	24.81	24.21	20.38	19.94	18.7	19.93	0.26213	0.00725602
ENSMUSG00000027947	Il6ra	36.6	35.96	37.04	31.31	42.26	44.81	41.85	44.97	-0.305761	0.00725947
ENSMUSG00000055497	Gm9974	0.4	0.49	0.25	0.46	0.62	0.64	0.9	0.71	-0.855233	0.00726346
ENSMUSG00000066643	Wdr35	1.13	0.96	1.14	1.27	0.84	0.89	0.8	0.63	0.5093	0.00726782
ENSMUSG00000004151	Etv1	0.02	0.01	0.01	0.02	0.05	0.05	0.02	0.05	-1.04248	0.0072682
ENSMUSG00000074194	Zfp791	0.01	0.02	0.02	0.01	0	0	0.01	0	1.04248	0.0072682
ENSMUSG00000046027	Stard5	8.73	9.68	9.42	8.53	8.15	6.84	7.04	6.8	0.336418	0.00727155
ENSMUSG00000026853	Crat	2.21	1.93	1.82	1.87	1.35	1.72	1.3	1.46	0.427358	0.00727226
ENSMUSG00000036639	Nudt1	14.16	15.57	15.35	15.14	11.62	13.54	12.19	11.62	0.300039	0.00727251
ENSMUSG00000028633	Ctps	8.33	8.84	8.14	10.02	6.95	6.87	7.38	6.88	0.3268	0.00728297
ENSMUSG00000035757	Selenoo	5.54	5.94	6.05	5.57	6.58	7.3	7.34	6.81	-0.278176	0.00730561
ENSMUSG00000053398	Phgdh	18.28	19.3	15.1	17.12	11.24	14.59	13.57	11.81	0.448456	0.00730719
ENSMUSG00000026385	Dbi	23.38	24.58	23.96	25.4	17.27	20.78	16.38	12.51	0.562137	0.00732082
ENSMUSG00000102280	Gm36999	0.23	0.26	0.23	0.18	0.56	0.43	0.28	0.71	-1.03687	0.00732245
ENSMUSG00000049130	C5ar1	0.24	0.18	0.25	0.08	0.06	0	0.03	0.04	2.40822	0.00734351
ENSMUSG00000034872	Gipc3	0.53	0.53	0.55	0.35	0.66	0.76	0.71	0.83	-0.602016	0.0073657
ENSMUSG00000034212	Ankmy1	0.1	0.1	0.12	0.09	0.12	0.16	0.21	0.19	-0.657008	0.00736928
ENSMUSG00000017724	Etv4	0.25	0.22	0.21	0.31	0.03	0.13	0.07	0.13	1.51718	0.00737365
ENSMUSG00000063568	Jazf1	4.61	4.5	3.95	5.52	2.23	4.04	2.38	2.11	0.827826	0.00738691
ENSMUSG00000030134	Rasgef1a	3.94	3.19	3.96	5.1	2.93	2.89	2.34	2.6	0.573452	0.00739048
ENSMUSG00000079427	Mthfsl	2.31	2.65	2.54	2.82	1.86	2.21	2.06	1.97	0.34703	0.00739529
ENSMUSG00000025602	Zfp202	1.34	1.17	0.96	1.55	1.8	2	1.9	1.67	-0.568968	0.00740918
ENSMUSG00000001768	Rin2	1.55	1.32	1.59	1.75	2.21	2.98	2.06	2.02	-0.563799	0.00741901
ENSMUSG00000073409	H2-Q6	177.29	199.78	226.16	175.42	238.36	242.45	275.68	280.32	-0.417036	0.00742302
ENSMUSG00000116957	AC140186.1	1.29	1.44	1.17	1.1	0.83	0.35	0.54	0.82	1.04017	0.00742365
ENSMUSG00000030605	Mfge8	5.54	5.48	4.9	5.06	3.92	4.66	4.09	3.6	0.370357	0.00743964
ENSMUSG00000079293	Clec7a	0.63	0.79	1.2	0.55	0.55	0.2	0.28	0.22	1.36673	0.00745931
ENSMUSG00000058979	Hdhd5	21.81	21.2	20.24	20.07	24	24.53	29.67	28.54	-0.351919	0.00746449
ENSMUSG00000041079	Rwdd2b	3.24	3.01	3.04	3.21	2.64	2.7	2.63	2.6	0.240496	0.0074741
ENSMUSG00000023249	Parp3	29.04	28.48	27.39	28.2	31.15	34.9	36.89	35.25	-0.286403	0.00747927
ENSMUSG00000049741	Rxfp4	0.08	0	0	0	0.09	0.09	0.1	0.14	-2.71006	0.00748082
ENSMUSG00000021756	Il6st	50.46	44.76	50.26	47.77	60.21	61.43	56.29	56.52	-0.279377	0.00749316
ENSMUSG00000040570	Rundc3b	4.17	5.38	4.46	4.33	6.8	7.22	6.51	5.24	-0.48677	0.00749936
ENSMUSG00000085531	Slc36a3os	2.67	2.89	3.43	2.9	1.06	1.86	1.99	0.75	1.16925	0.00751803
ENSMUSG00000025076	Casp7	20.81	20.86	23.74	22.67	16.31	18.91	17.7	18.16	0.309018	0.00752207
ENSMUSG00000071713	Csf2rb	0.6	0.76	1.01	0.35	0.42	0.16	0.18	0.13	1.61772	0.00752922
ENSMUSG00000033416	Gucd1	3.88	3.95	3.94	3.26	4.47	5.04	4.59	5.33	-0.37046	0.00753967
ENSMUSG00000031983	2310022B05Rik	10.18	10.76	11.14	10.07	7.34	9.59	7.97	7.23	0.399317	0.00753993
ENSMUSG00000107915	Gm44014	0.11	0.11	0.09	0.17	0.29	0.15	0.25	0.28	-0.950883	0.00755874
ENSMUSG00000049086	Bmyc	15.24	13.03	15.68	14.93	16.74	21.39	18.91	21.4	-0.409798	0.00756343
ENSMUSG00000024006	Stk38	26.18	23.97	24.65	22.16	29.7	27.75	31.34	32.92	-0.327549	0.00757007
ENSMUSG00000028788	Ptp4a2	96.9	99.98	107.91	112.9	87.41	88.72	81.55	76.66	0.320878	0.00757504
ENSMUSG00000036591	Arhgap21	2.5	2.4	1.89	2.29	1.5	1.82	1.8	1.53	0.44476	0.00757963
ENSMUSG00000032221	Mns1	2.67	2.61	2.44	3.19	1.9	2.28	2.1	1.86	0.418363	0.00758599
ENSMUSG00000027238	Frmd5	0.89	0.68	1.04	0.95	0.38	0.46	0.52	0.71	0.790437	0.00758789
ENSMUSG00000001348	Acp5	54.51	54.93	57.57	49.08	69.37	80.7	64.13	65.66	-0.369522	0.00758938
[truncated: 2,565 more rows]
